# Supplementary material for: Lactobacillus plantarum attenuates anxiety-related behavior and protects against stress-induced dysbiosis in adult zebrafish
Source: Sci Rep. 2016 Sep 19;6:33726. doi: 10.1038/srep33726 (PMC5027381; doi:10.1038/srep33726)
Supplement: Supplementary Dataset 2 [file srep33726-s3.xls]

## Sheet: Sheet1
		Control												Contol (CUS)												LP												LP (CUS)
	Taxon	DD1.E1	DD2.E2	DD3.E3	DD4.E4	DD5.E5	DD6.E6	DD7.E7	DD8.E8	DD9.E9	DD10.E10	DD11.E11	DD12.E12	DD13.F1	DD14.F2	DD15.F3	DD16.F4	DD17.F5	DD18.F6	DD19.F7	DD20.F8	DD21.F9	DD22.F10	DD23.F11	DD24.F12	DD25.G1	DD26.G2	DD27.G3	DD28.G4	DD29.G5	DD30.G6	DD31.G7	DD32.G8	DD33.G9	DD34.G10	DD35.G11	DD36.G12	DD37.H1	DD38.H2	DD39.H3	DD40.H4	DD41.H5	DD42.H6	DD43.H7	DD44.H8	DD45.H9	DD46.H10	DD47.H11	DD48.H12
	No blast hit;Other;Other;Other;Other;Other;Other	0.000174129	0	0	0.000151327	0	0.000100256	9.38e-05	0	0	0	0	0	0	0.00854701	0	0.00333333	0	0.00680272	0	0	0	0	0.00251889	0	0	9.32e-05	0.000138755	9.27e-05	8.32e-05	0.0001	0.000175905	0.00014397	0.000100628	8.33e-05	0.000125707	0.000108164	0.00041834	0	0	0	0	4.66e-05	0	0	0	0	0	0
	k__Bacteria;p__Acidobacteria;c__[Chloracidobacteria];o__RB41;f__Ellin6075;g__;s__	0	0	0	0	0	0	0	0	0	0	0	0	0	0	0	0.00666667	0.00716846	0	0	0	0	0	0.00251889	0	0	0	0	0	0	0	0	0	0	0	0	0	0	0	0	0	0	0	0	0	0	0	0	0
	k__Bacteria;p__Actinobacteria;c__Acidimicrobiia;o__Acidimicrobiales;f__;g__;s__	0	0	0	0	0	0	0	0	0	0	0	0	0	0	0	0	0	0	0	0	0	0	0	0	0	0	1.98e-05	8.43e-06	0	0	7.04e-05	0	0	0	0	0	0	0	0	0	0	0	0	0	0	0	0	0
	k__Bacteria;p__Actinobacteria;c__Acidimicrobiia;o__Acidimicrobiales;f__C111;g__;s__	0	0	0	0	0	0	0	0	0.000281889	0	0	0	0	0	0	0	0	0	0	0.00335008	0	0	0	0	0	0	0	0	0	0	0	0	0	0	0	0	0	0	0	0	0	0	0	0	0	0	0	0
	k__Bacteria;p__Actinobacteria;c__Actinobacteria;o__Actinomycetales;f__;g__;s__	0	0	0.00232019	0	0	0	0	0	0	0	0	0	0	0	0	0	0	0	0	0	0	0	0	0	0	0	0	1.69e-05	0	0	0	0	0	0	0	0	0	0	0	0	0	0	0	0	0	0	0	0
	k__Bacteria;p__Actinobacteria;c__Actinobacteria;o__Actinomycetales;f__Corynebacteriaceae;g__Corynebacterium;s__	0	0	0	0	0	0	0	0	0	0	0	0.00269542	0.00120337	0	0	0	0	0	0	0	0	0.00869565	0.00125945	0	0	0	0	0	0	0	0	0	0	0	0	0	0	0	0.000866551	0	0.000609385	0	0	0	0.0212766	0	0	0.0135468
	k__Bacteria;p__Actinobacteria;c__Actinobacteria;o__Actinomycetales;f__Dietziaceae;g__Dietzia;s__timorensis	0	0	0	0	0	0	3.13e-05	0	0	0	0	0	0	0	0	0	0	0	0	0	0	0	0	0.00625	0	0	0	0	0	0	0	0	0	0	0	0	0	0	0	0	0	0	0	0	0	0	0	0
	k__Bacteria;p__Actinobacteria;c__Actinobacteria;o__Actinomycetales;f__Kineosporiaceae;g__;s__	0	0	0	0	0	0	0	0	0	0	0	0	0	0	0	0	0	0	0	0	0	0	0	0	0	0	0	0	0	0	3.52e-05	0	0	0	0	0	0	0	0	0	0	0	0	0	0	0	0	0
	k__Bacteria;p__Actinobacteria;c__Actinobacteria;o__Actinomycetales;f__Microbacteriaceae;g__Leucobacter;s__	0	0	0	0	0	0	0	0	0	0	0	0.00269542	0	0	0	0	0	0	0	0	0	0	0	0	0	0	0	0	0	0	0	0	0	0	0	0	0	0	0	0	0	0	0	0	0	0	0	0
	k__Bacteria;p__Actinobacteria;c__Actinobacteria;o__Actinomycetales;f__Microbacteriaceae;g__Microbacterium;s__	0	0	0	0	0.00254453	0	0	0	0.000281889	0	0	0	0	0	0	0	0	0	0.00215054	0	0	0	0	0	9.75e-05	0	6.94e-05	0.000143273	7.56e-06	5.26e-06	0.000246266	2.16e-05	1.12e-05	6.94e-06	4.57e-05	0	0.000334672	0	0	0	0	0	0	0.000242601	0	0.000454545	0.000278396	0
	k__Bacteria;p__Actinobacteria;c__Actinobacteria;o__Actinomycetales;f__Micrococcaceae;g__;s__	1.09e-05	0	0	0	0	0	0	0.000102828	0.000140944	0	9.11e-05	0	0	0	0	0	0	0	0	0	0	0	0	0.003125	0	0	0	0	0	0	0	0	0	0	0	0	0	0	0	0	0	0	0	0	0	0	0	0
	k__Bacteria;p__Actinobacteria;c__Actinobacteria;o__Actinomycetales;f__Micrococcaceae;g__Micrococcus;s__	0	0	0	0	0	0	0	0	0	0	0	0	0	0	0	0	0	0	0	0	0	0	0	0	0	0	0	0	0	0	0	0	0	0	0	0	0	0	0	0	0.00121877	0	0	0	0	0	0	0.00123153
	k__Bacteria;p__Actinobacteria;c__Actinobacteria;o__Actinomycetales;f__Micrococcaceae;g__Rothia;s__mucilaginosa	0	0	0	0	0	0	0	0	0	0	0	0	0	0	0	0	0	0	0	0	0	0	0	0	0	0	0	0	0	0	0	0	0	0	0	0	0	0	0	0	0	0	0	0	0	0	0	0.00246305
	k__Bacteria;p__Actinobacteria;c__Actinobacteria;o__Actinomycetales;f__Mycobacteriaceae;g__Mycobacterium;s__	1.09e-05	0	0	0	0.00254453	0	0	0	0.000281889	0	9.11e-05	0	0	0	0	0	0	0	0.00215054	0.00502513	0	0.00434783	0.00377834	0	4.88e-05	0	3.96e-05	5.06e-05	7.56e-06	0	0.000158314	0	0	0	0	5.69e-06	0.000125502	0	0	0	0	0	0.00192123	0	0	0	0	0
	k__Bacteria;p__Actinobacteria;c__Actinobacteria;o__Actinomycetales;f__Nocardiaceae;g__Nocardia;s__	0	0	0	0	0	0	0	0.000616967	0.000563777	0	0	0	0	0	0	0.01	0	0	0.00430107	0.0217755	0	0	0	0	0	0	0	0	0	0	0	0	0	0	0	0	0	0	0	0	0	0	0	0	0	0	0	0
	k__Bacteria;p__Actinobacteria;c__Actinobacteria;o__Actinomycetales;f__Nocardioidaceae;g__;s__	0	0	0	0	0.00508906	0	0	0	0	0	9.11e-05	0	0	0	0.00201207	0	0	0	0	0	0	0	0	0	0	1.33e-05	0	1.69e-05	0	0	0	0	0	0	1.14e-05	5.69e-06	4.18e-05	0	0	0	0	0	0	0	0	0	0	0
	k__Bacteria;p__Actinobacteria;c__Actinobacteria;o__Actinomycetales;f__Propionibacteriaceae;g__Propionibacterium;s__acnes	1.09e-05	0.00395883	0	6.05e-05	0	0	0	0	0	0	0	0.00134771	0.00120337	0.00854701	0	0	0	0	0	0	0	0	0	0.003125	4.88e-05	0	0	0	0	0	1.76e-05	0	0	0	0	0	0.000125502	0.000286779	0	0	0.000609385	0	0	0.000485201	0.00851064	0	0.000278396	0.0640394
	k__Bacteria;p__Actinobacteria;c__Actinobacteria;o__Actinomycetales;f__Pseudonocardiaceae;g__Pseudonocardia;s__	0	0	0	0	0	0	0	0.000102828	0.000281889	0	9.11e-05	0	0	0	0	0.00166667	0	0	0	0	0.00282486	0	0	0	0	0	0	0	0	0	0	0	0	0	0	0	0	0	0	0	0	0	0	0	0	0	0	0
	k__Bacteria;p__Actinobacteria;c__Actinobacteria;o__Actinomycetales;f__Pseudonocardiaceae;g__Pseudonocardia;s__halophobica	0	0	0	0	0	0	0.00015625	0	0	0	0	0	0	0	0	0	0	0	0.00430107	0	0	0	0	0	0	0	0	0	0	0	0	0	0	0	0	0	4.18e-05	0	0	0	0	0	0	0	0	0	0	0
	k__Bacteria;p__Actinobacteria;c__Actinobacteria;o__Bifidobacteriales;f__Bifidobacteriaceae;g__Bifidobacterium;s__animalis	0	0	0	0	0	0	0	0	0	0	0	0	0	0	0	0	0.00716846	0	0	0	0	0	0	0	0	0	0	0	0	0	0	0	0	0	0	0	0	0	0	0	0	0	0	0	0	0	0	0
	k__Bacteria;p__Actinobacteria;c__Actinobacteria;o__Bifidobacteriales;f__Bifidobacteriaceae;g__Gardnerella;s__	0	0	0	0	0	0	0	0	0	0	0	0	0	0	0	0	0	0	0.00215054	0	0	0	0	0	0	0	0	0	1.51e-05	0	0	0	0	0	0	0	0	0	0	0	0	0	0	0	0	0	0	0
	k__Bacteria;p__Actinobacteria;c__Coriobacteriia;o__Coriobacteriales;f__Coriobacteriaceae;g__;s__	0	0	0	1.51e-05	0	0	0	0	0	0	0	0	0	0	0	0	0	0	0	0.00167504	0.00564972	0	0.00251889	0	0	0	0	0	0	0	0	0	0	0	0	0	0	0	0	0	0.00121877	0	0	0.000242601	0	0	0	0
	k__Bacteria;p__Actinobacteria;c__Thermoleophilia;o__Gaiellales;f__;g__;s__	0	0	0	0	0	0	0	0	0	0	0	0	0	0	0	0	0	0	0.00215054	0	0	0	0	0	0	0	0	0	0	0	0	0	0	0	0	0	0	0	0	0	0	0	0.000960615	0	0	0	0	0
	k__Bacteria;p__Actinobacteria;c__Thermoleophilia;o__Solirubrobacterales;f__;g__;s__	0.000185012	0.0213777	0.0788863	0.000211858	0.0407125	0.000285344	0.00221875	0.00483291	0.00789288	0.0225391	0.00391871	0.0350404	0.0252708	0.136752	0.0623742	0.035	0.0537634	0.0952381	0.0903226	0.0201005	0.189266	0.152174	0.0642317	0.146875	0.00297401	0.000266418	0.000109022	8.43e-05	0.000189067	0.000194697	0.000510123	0.000115176	0.000335428	0.000201316	0.000148563	1.71e-05	0.00104585	0.0260969	0.0138648	0	0.0524071	0.000431235	0.0422671	0.00824842	0.0851064	0.01	0.00501114	0.0320197
	k__Bacteria;p__Armatimonadetes;c__[Fimbriimonadia];o__[Fimbriimonadales];f__[Fimbriimonadaceae];g__Fimbriimonas;s__	0	0	0	0	0	0	0	0	0	0	0	0	0	0	0	0	0	0	0	0	0	0	0.00251889	0	0	0	0	0	0	0	0	0	0	0	0	0	0	0	0	0	0	0	0	0	0	0	0	0
	k__Bacteria;p__Bacteroidetes;c__Bacteroidia;o__Bacteroidales;f__;g__;s__	0	0.000791766	0.00232019	6.05e-05	0	0	0	0	0	0	0	0.00269542	0	0	0	0.00333333	0	0	0	0	0	0	0	0	0	0	0	0	0	0	1.76e-05	7.2e-06	2.24e-05	0	0	0	0	0	0	0	0	0	0	0	0	0	0	0
	k__Bacteria;p__Bacteroidetes;c__Bacteroidia;o__Bacteroidales;f__Bacteroidaceae;g__;s__	0	0	0	0	0	1.54e-05	3.13e-05	0	0	0	0	0	0	0	0	0	0	0	0	0	0	0	0	0	0	0	0	0	0	0	0	0	0	0	0	0	0.00945449	0.0111844	0.0103986	0	0.00853138	0.143438	0.0067243	0.0303251	0	0.0204545	0.0347996	0
	k__Bacteria;p__Bacteroidetes;c__Bacteroidia;o__Bacteroidales;f__Bacteroidaceae;g__Bacteroides;s__	6.53e-05	0.0023753	0	0.000423716	0.0127226	0	0.0024375	0.000822622	0.000422833	0.00183993	0.00109359	0	0	0.025641	0.00804829	0.005	0.0107527	0.00680272	0	0	0.00282486	0.0478261	0.00503778	0.021875	9.75e-05	0	9.91e-06	8.43e-06	0	0.0001	5.28e-05	0	2.24e-05	0.000118013	0	5.69e-06	4.18e-05	0.000286779	0	0	0	1.17e-05	0.000960615	0.000242601	0	0	0	0
	k__Bacteria;p__Bacteroidetes;c__Bacteroidia;o__Bacteroidales;f__Bacteroidaceae;g__Bacteroides;s__acidifaciens	0	0.00158353	0.00232019	0	0.00254453	0	3.13e-05	0	0.000140944	0	0	0	0.000601685	0	0	0	0	0.0204082	0	0	0.00282486	0.00869565	0.00251889	0	0	0.000119888	0	8.43e-06	7.56e-06	2.63e-05	5.28e-05	0	5.59e-05	0	0	0	0	0	0	0	0	0	0	0	0	0	0	0
	k__Bacteria;p__Bacteroidetes;c__Bacteroidia;o__Bacteroidales;f__Porphyromonadaceae;g__Parabacteroides;s__distasonis	0	0	0	1.51e-05	0	0	0	0	0	0	0	0	0	0	0	0	0	0	0	0	0	0	0.00125945	0.003125	0	0	0	0	0	0	0	0	0	2.08e-05	0	0	4.18e-05	0	0	0	0	0	0	0	0	0	0	0
	k__Bacteria;p__Bacteroidetes;c__Bacteroidia;o__Bacteroidales;f__Prevotellaceae;g__;s__	0	0	0	1.51e-05	0	1.54e-05	0	0	0	0	9.11e-05	0	0	0	0	0	0	0	0	0	0	0	0	0	0	1.33e-05	2.97e-05	2.53e-05	1.51e-05	0	1.76e-05	0	3.35e-05	2.78e-05	0	2.28e-05	0	0.000286779	0	0	0	1.17e-05	0	0	0	0	0	0
	k__Bacteria;p__Bacteroidetes;c__Bacteroidia;o__Bacteroidales;f__Prevotellaceae;g__Prevotella;s__	0	0.0023753	0	6.05e-05	0.00508906	0	3.13e-05	0.000308483	0	0	0.000364531	0.00269542	0.000601685	0.00854701	0.00402414	0.00333333	0	0	0	0	0.00564972	0.00869565	0	0	0	0	0	0	2.27e-05	0	8.8e-05	1.44e-05	3.35e-05	1.39e-05	1.14e-05	0	0	0	0	0	0	0	0	0	0	0	0	0
	k__Bacteria;p__Bacteroidetes;c__Bacteroidia;o__Bacteroidales;f__Rikenellaceae;g__;s__	5.44e-05	0.00395883	0	0	0.00254453	0	0	0	0.000281889	0	0.000546797	0.00134771	0	0.025641	0	0	0.0179211	0.108844	0.00215054	0	0.0169492	0	0.00125945	0.00625	9.75e-05	5.33e-05	2.97e-05	2.53e-05	3.78e-05	5.26e-06	3.52e-05	7.2e-06	6.71e-05	0	4.57e-05	5.69e-06	4.18e-05	0	0	0	0	0	0	0	0	0	0	0
	k__Bacteria;p__Bacteroidetes;c__Bacteroidia;o__Bacteroidales;f__S24-7;g__;s__	0.000130597	0.00554236	0.037123	0.000196725	0.0330789	6.94e-05	0.00015625	0.000411311	0.00155039	0.0050598	0.00100246	0.0107817	0.00361011	0.0854701	0.0100604	0.0116667	0.00358423	0.0136054	0.0193548	0	0.0480226	0.0826087	0.0138539	0.003125	0.000195017	7.99e-05	0.000198222	0.000126417	0.000136129	7.89e-05	0.000598076	0.000158367	0.000111809	0.000104129	0.000148563	8.54e-05	8.37e-05	0.000286779	0.000866551	0	0	0.00011655	0	0	0	0	0	0.00123153
	k__Bacteria;p__Bacteroidetes;c__Bacteroidia;o__Bacteroidales;f__[Odoribacteraceae];g__Odoribacter;s__	0	0	0	6.05e-05	0	0	0	0	0	0	0	0	0.000601685	0.017094	0	0	0.00358423	0.00680272	0.00215054	0	0	0	0	0.00625	4.88e-05	0	0	0	0	0	0	0	0	0	0	0	0	0	0	0	0	0	0	0	0	0	0	0
	k__Bacteria;p__Bacteroidetes;c__Bacteroidia;o__Bacteroidales;f__[Paraprevotellaceae];g__CF231;s__	0	0.00395883	0	0	0	0	0	0	0	0	0	0	0	0	0.00804829	0	0	0	0	0	0	0	0	0	0	0	0	0	7.56e-06	0	0	7.2e-06	0	0	0	0	0	0	0	0	0	0	0	0	0	0	0	0
	k__Bacteria;p__Bacteroidetes;c__Bacteroidia;o__Bacteroidales;f__[Paraprevotellaceae];g__Paraprevotella;s__	0	0.000791766	0	0	0.00254453	0	0	0	0	0	0	0	0	0	0	0	0	0	0	0	0	0	0	0	0	0	0	0	0	0	0	0	0	0	0	0	0	0	0	0	0	0	0	0	0	0	0	0
	k__Bacteria;p__Bacteroidetes;c__Bacteroidia;o__Bacteroidales;f__[Paraprevotellaceae];g__[Prevotella];s__	0	0	0	0	0	0	0	0	0	0	0	0	0	0	0	0	0	0	0	0	0	0	0	0	0	0	0	0	0	0	0	0	0	0	0	0	0	0	0	0	0.00121877	0	0	0	0	0	0	0
	k__Bacteria;p__Bacteroidetes;c__Flavobacteriia;o__Flavobacteriales;f__Cryomorphaceae;g__Fluviicola;s__	0	0	0	0	0	0	0	0	0	0	0	0	0	0	0.00201207	0.0716667	0.00358423	0	0	0.00167504	0.00282486	0	0.0692695	0	0	0	0	0	0	0	0	0	0	0	0	0	8.37e-05	0	0	0	0	2.33e-05	0	0	0	0	0	0
	k__Bacteria;p__Bacteroidetes;c__Flavobacteriia;o__Flavobacteriales;f__Flavobacteriaceae;g__Flavobacterium;s__	0	0	0	0	0	0	0	0.000102828	0	0	0	0	0	0	0	0	0	0	0	0	0	0	0	0	0.00199893	0.00286399	0.00291386	0.00260419	0.0138927	0.00570935	0.0157083	0.00178523	0.000983922	0.00450532	0.00179418	0.00362634	0.00686078	0	0.000866551	0	0.000609385	0.000990676	0.0192123	0.000727802	0	0.00818182	0.00640312	0
	k__Bacteria;p__Bacteroidetes;c__Flavobacteriia;o__Flavobacteriales;f__[Weeksellaceae];g__Chryseobacterium;s__	0	0	0	0	0	0	0	0	0	0	0	0	0	0	0	0	0	0	0	0	0.00847458	0	0	0	0	0	0	0	0	0	0	0	0	0	0	0	0	0	0	0	0	0	0	0	0	0	0	0
	k__Bacteria;p__Bacteroidetes;c__Sphingobacteriia;o__Sphingobacteriales;f__;g__;s__	0	0	0	0	0	0	0	0	0	0	0	0	0	0	0	0	0	0	0	0	0	0	0	0	0	0	0	0	0	0	0	0	0	0	0	0	8.37e-05	0	0	0	0	0	0	0	0	0	0	0
	k__Bacteria;p__Bacteroidetes;c__[Saprospirae];o__[Saprospirales];f__Chitinophagaceae;g__Sediminibacterium;s__	0	0	0	1.51e-05	0	0	3.13e-05	0.000205656	0	0	0	0	0	0	0	0	0	0.0136054	0	0	0	0	0	0.003125	0	0	0	0	0	0	0	0	1.12e-05	0	0	0	0	0.000573559	0	0	0	0	0	0	0	0	0.000556793	0
	k__Bacteria;p__Bacteroidetes;c__[Saprospirae];o__[Saprospirales];f__Saprospiraceae;g__;s__	0	0	0	0	0	0	0	0	0	0	0	0	0	0	0	0.005	0	0	0	0	0	0	0.00125945	0	0	0	0	0	0	0	0	0	0	0	0	0	0	0	0	0	0	0	0	0	0	0	0	0
	k__Bacteria;p__Chlamydiae;c__Chlamydiia;o__Chlamydiales;f__Rhabdochlamydiaceae;g__Candidatus Rhabdochlamydia;s__	0	0	0	0	0	0	0	0	0	0	0	0	0	0	0	0.00166667	0	0	0	0	0	0	0	0	0	0	9.91e-06	0	0	0	0	0	0	0	0	0	0	0	0	0	0	0	0	0	0	0	0	0
	k__Bacteria;p__Chloroflexi;c__Thermomicrobia;o__JG30-KF-CM45;f__;g__;s__	0	0	0	0	0	0	0	0	0	0	0	0	0	0	0	0	0	0	0	0	0	0	0	0	0	0	1.98e-05	1.69e-05	0	0	0	0	0	0	0	0	4.18e-05	0	0	0	0	0	0	0	0	0	0	0
	k__Bacteria;p__Cyanobacteria;c__4C0d-2;o__MLE1-12;f__;g__;s__	0	0	0	0	0	0	0	0	0	0	0	0	0	0	0	0	0	0	0.00645161	0	0	0	0	0	0	0	0	0	0	0	0	0	0	0	0	0	0	0	0	0	0	0	0	0	0	0	0	0
	k__Bacteria;p__Cyanobacteria;c__4C0d-2;o__YS2;f__;g__;s__	0	0	0.00696056	0	0	0	0	0	0	0	9.11e-05	0	0	0	0	0	0	0	0	0	0	0	0	0	0	0	0	0	7.56e-06	0	0	0	0	0	0	0	4.18e-05	0	0	0	0	0	0	0	0	0	0	0
	k__Bacteria;p__Cyanobacteria;c__Chloroplast;o__Rhodophyta;f__;g__;s__	0	0	0	0	0	0	0	0	0	0	0	0	0	0	0	0	0	0	0	0	0	0.00434783	0	0.009375	0	0	0	0	0	0	0	0	0	0	0	0	0	0	0	0	0	0	0	0	0	0	0	0
	k__Bacteria;p__Cyanobacteria;c__Chloroplast;o__Stramenopiles;f__;g__;s__	0	0	0	0	0	0	0	0	0	0	0	0	0	0.017094	0	0	0.00716846	0	0	0.00167504	0.00564972	0	0	0.01875	0	0	0	0	0	0	0	0	0	0	0	0	0	0	0	0	0	0	0	0	0	0	0	0
	k__Bacteria;p__Cyanobacteria;c__Chloroplast;o__Streptophyta;f__;g__;s__	1.09e-05	0.000791766	0.00464037	1.51e-05	0	7.71e-06	3.13e-05	0.000102828	0.000281889	0	9.11e-05	0.00269542	0.00120337	0.00854701	0.0362173	0.025	0.0896057	0.00680272	0	0.0217755	0.039548	0.0173913	0.0365239	0.04375	0	0	0	0	0	0	0	7.2e-06	0	0	0	0	0	0.000573559	0	0	0.00609384	0	0	0.000242601	0.00851064	0	0.000556793	0.00492611
	k__Bacteria;p__Cyanobacteria;c__Oscillatoriophycideae;o__Oscillatoriales;f__Phormidiaceae;g__Arthrospira;s__platensis	0	0	0	0	0	0	0	0	0	0	0	0	0	0	0	0	0.00358423	0	0	0	0	0	0.00125945	0.003125	4.88e-05	0	0	0	0	0	0	0	0	0	0	0	0	0	0	0	0	0	0	0	0	0	0	0
	k__Bacteria;p__Deferribacteres;c__Deferribacteres;o__Deferribacterales;f__Deferribacteraceae;g__Mucispirillum;s__schaedleri	0	0	0	0	0	0	0.000125	0.000102828	0	0	0	0	0	0	0	0	0	0	0	0	0	0	0	0	0	0	1.98e-05	0	0	0	0	0	0	0	0	0	0	0	0	0	0	0	0	0	0	0	0	0
	k__Bacteria;p__Firmicutes;c__Bacilli;o__Bacillales;f__;g__;s__	0	0	0	0	0	0	0	0	0	0	0	0	0	0	0	0	0	0	0	0	0	0	0	0	0	0	0	0	0	0	0	0	0	0	1.14e-05	0	0	0	0	0	0	0	0.000960615	0	0	0	0	0
	k__Bacteria;p__Firmicutes;c__Bacilli;o__Bacillales;f__Bacillaceae;g__Bacillus;s__	0	0	0	3.03e-05	0	3.86e-05	0	0	0.000563777	0	0	0	0.000601685	0	0.0100604	0.01	0	0.0136054	0.00430107	0	0.00282486	0.00869565	0	0.021875	0.000390035	4e-05	0	0	0	0	0	0	1.12e-05	6.94e-06	2.29e-05	5.69e-06	4.18e-05	0.000573559	0	0	0.000609385	0	0	0	0	0.000909091	0.000278396	0
	k__Bacteria;p__Firmicutes;c__Bacilli;o__Bacillales;f__Bacillaceae;g__Bacillus;s__cereus	0	0	0	0	0	0	0	0	0	0	0	0.00673854	0	0	0.00201207	0	0	0	0	0	0	0	0.00125945	0.00625	0	0	0	0	0	0	0	0	0	0	0	0	0	0	0	0	0	0	0	0	0	0	0	0
	k__Bacteria;p__Firmicutes;c__Bacilli;o__Bacillales;f__Bacillaceae;g__Bacillus;s__koreensis	0	0	0	0	0	0	0	0	0	0	0	0	0	0	0.00603622	0	0	0	0	0	0.00282486	0.00434783	0.00125945	0	0	0	0	0	0	0	0	0	0	0	0	0	4.18e-05	0.00229424	0	0	0	0	0	0	0	0	0	0
	k__Bacteria;p__Firmicutes;c__Bacilli;o__Bacillales;f__Bacillaceae;g__Geobacillus;s__	0	0.000791766	0.00696056	4.54e-05	0	3.08e-05	6.25e-05	0.000102828	0	0.00137995	0	0.00134771	0.000601685	0.00854701	0.00804829	0.00666667	0.0179211	0.0204082	0	0.00670017	0.019774	0.0130435	0.0163728	0.028125	0.000146263	0	0	0	0	0	0	1.44e-05	1.12e-05	0	4.57e-05	0	8.37e-05	0.000286779	0	0	0.00121877	0	0.00384246	0	0	0.000454545	0.000278396	0.00123153
	k__Bacteria;p__Firmicutes;c__Bacilli;o__Bacillales;f__Planococcaceae;g__;s__	0	0	0	0	0	0	0	0	0.000140944	0	0	0	0	0	0	0	0.0107527	0	0	0	0	0	0	0	0	0	0	0	0	0	0	0	0	0	0	0	0	0	0	0	0	0	0	0.000242601	0	0	0	0
	k__Bacteria;p__Firmicutes;c__Bacilli;o__Bacillales;f__Planococcaceae;g__Planomicrobium;s__	0	0	0	0	0	0	0	0	0	0	0.000364531	0	0	0	0.00201207	0	0	0	0	0	0	0.00434783	0	0	4.88e-05	1.33e-05	0	0	0	0	0	0	0	0	0	0	0	0	0	0	0	0	0	0.000242601	0	0	0	0
	k__Bacteria;p__Firmicutes;c__Bacilli;o__Bacillales;f__Planococcaceae;g__Sporosarcina;s__	1.09e-05	0	0	0	0	7.71e-06	0	0	0	0	0	0	0.000601685	0	0	0.00166667	0	0	0.0107527	0.00167504	0.00564972	0.00434783	0.00755667	0.009375	0	0	0	0	0	0	0	0	0	2.78e-05	0	0	0.000251004	0	0	0	0.00182815	1.17e-05	0	0	0	0	0	0
	k__Bacteria;p__Firmicutes;c__Bacilli;o__Bacillales;f__Staphylococcaceae;g__;s__	0	0	0	0	0	0	0	0	0	0	0	0	0	0	0	0	0	0	0	0	0	0	0	0	0	0	1.98e-05	0	0	0	0	0	0	0	0	0	0	0	0	0	0	0	0	0	0	0	0	0
	k__Bacteria;p__Firmicutes;c__Bacilli;o__Bacillales;f__Staphylococcaceae;g__Jeotgalicoccus;s__	1.09e-05	0	0	0	0	0	0	0	0	0	9.11e-05	0	0.000601685	0.025641	0.00201207	0	0	0	0	0.00335008	0	0.00434783	0	0	0	0	0	0	0	0	0	0	0	0	0	0	0	0	0	0	0	0	0	0	0	0	0	0
	k__Bacteria;p__Firmicutes;c__Bacilli;o__Bacillales;f__Staphylococcaceae;g__Staphylococcus;s__	0	0	0	0	0	0	6.25e-05	0	0	0	0	0	0	0	0	0	0	0	0	0	0	0	0	0	0	0	0	0	0	0	3.52e-05	0	0	0	0	0	0	0.000860338	0	0	0	0	0	0	0	0	0	0.00123153
	k__Bacteria;p__Firmicutes;c__Bacilli;o__Bacillales;f__[Exiguobacteraceae];g__;s__	0	0	0	0	0.00254453	0	0	0	0	0	0	0.00134771	0	0.00854701	0	0	0	0	0	0	0	0	0	0	0	0	0	0	0	0	0	0	0	0	0	0	0	0.000286779	0	0	0	0	0	0	0	0	0	0
	k__Bacteria;p__Firmicutes;c__Bacilli;o__Bacillales;f__[Thermicanaceae];g__Thermicanus;s__	0	0	0	0	0	0	0	0	0	0	0	0	0	0	0	0	0	0	0	0	0.00282486	0	0	0	0	0	0	0	0	0	0	0	0	0	0	0	0	0.00344135	0	0	0	0	0	0	0	0	0	0
	k__Bacteria;p__Firmicutes;c__Bacilli;o__Lactobacillales;f__Aerococcaceae;g__Aerococcus;s__	0	0	0	0	0	0	0	0	0	0	0	0	0	0	0.00201207	0	0	0	0	0	0	0	0	0.003125	0	0	0	0	0	0	0	0	0	0	0	0	0	0	0	0	0	0	0	0.000727802	0	0	0	0
	k__Bacteria;p__Firmicutes;c__Bacilli;o__Lactobacillales;f__Aerococcaceae;g__Facklamia;s__	0	0	0	0	0	0	0	0	0	0	0	0	0	0	0	0	0	0	0	0	0	0	0	0	0	0	0	0	0	0	0	0	0	0	0	0	0	0	0	0	0	0	0	0	0	0	0	0.00246305
	k__Bacteria;p__Firmicutes;c__Bacilli;o__Lactobacillales;f__Carnobacteriaceae;g__Carnobacterium;s__	0	0	0	0	0.00508906	0	0	0	0.000281889	0.000919963	0	0	0	0	0.00201207	0	0	0	0	0	0.00564972	0.00434783	0.00125945	0	0	0	0	0	0	0	0	0	0	0	0	0	0	0	0	0	0	0	0	0	0	0	0	0
	k__Bacteria;p__Firmicutes;c__Bacilli;o__Lactobacillales;f__Carnobacteriaceae;g__Desemzia;s__	0	0	0	0	0	0	0	0	0	0	0	0.00134771	0	0	0	0	0	0	0	0	0	0	0	0.009375	0	0	0	0	0	0	0	0	0	0	0	0	0	0	0	0	0	0	0	0	0	0	0	0
	k__Bacteria;p__Firmicutes;c__Bacilli;o__Lactobacillales;f__Enterococcaceae;g__Enterococcus;s__	1.09e-05	0	0	0.00016646	0	0	0	0	0	0	0	0	0	0	0.00201207	0.005	0.00358423	0	0.00430107	0	0	0.00434783	0.00125945	0	9.75e-05	0	0	0	0	0	0	9.36e-05	0	0	0	0	0.000292838	0.000860338	0	0	0.00121877	0	0.00288184	0.000242601	0	0.00136364	0	0
	k__Bacteria;p__Firmicutes;c__Bacilli;o__Lactobacillales;f__Enterococcaceae;g__Vagococcus;s__	0	0	0	1.51e-05	0	0	0	0.000102828	0	0	0	0	0	0.00854701	0	0	0	0	0	0	0.0112994	0	0	0	0	0	0	0	0	0	0	0	0	0	0	0	0	0	0	0	0	1.17e-05	0	0	0.00425532	0	0	0
	k__Bacteria;p__Firmicutes;c__Bacilli;o__Lactobacillales;f__Lactobacillaceae;g__;s__	0	0	0	0	0	0	0	0	0	0	0	0.00134771	0	0	0.00402414	0	0.00358423	0	0	0	0	0	0	0.003125	0	0	0	0	0	0	0	7.2e-06	0	0	0	0	0	0.000860338	0	0	0.00121877	0	0	0.000242601	0	0	0.000556793	0
	k__Bacteria;p__Firmicutes;c__Bacilli;o__Lactobacillales;f__Lactobacillaceae;g__Lactobacillus;s__	2.18e-05	0.00316706	0.00696056	0	0.00254453	3.86e-05	9.38e-05	0.000102828	0.000563777	0	0.000364531	0.0121294	0	0.034188	0.00402414	0.01	0.00716846	0	0	0.00335008	0.00847458	0	0.0125945	0.025	0.000146263	1.33e-05	2.97e-05	8.43e-06	7.56e-06	1.58e-05	8.8e-05	2.88e-05	1.12e-05	2.08e-05	3.43e-05	1.14e-05	0.000125502	0.000286779	0	0	0.00487508	4.66e-05	0.00288184	0	0.00851064	0	0.00139198	0.00246305
	k__Bacteria;p__Firmicutes;c__Bacilli;o__Lactobacillales;f__Lactobacillaceae;g__Lactobacillus;s__mucosae	0	0	0	0	0	0	0	0	0	0.000919963	0	0.00404313	0	0	0	0.00166667	0	0	0	0.00167504	0	0	0	0	0	0	0	0	0	0	0	0	0	0	0	0	0	0	0	0	0.00121877	0	0	0	0	0	0	0
	k__Bacteria;p__Firmicutes;c__Bacilli;o__Lactobacillales;f__Leuconostocaceae;g__;s__	2.18e-05	0.00395883	0.00232019	0	0.00254453	0	9.38e-05	0.000102828	0.000704722	0.000919963	0.000364531	0.00539084	0	0	0.00402414	0.00833333	0.0286738	0	0	0.00670017	0.0254237	0.0217391	0.0125945	0.040625	4.88e-05	1.33e-05	0	0	0	0	0	0	2.24e-05	0	0	0	0	0	0	0	0.00670323	3.5e-05	0.00288184	0	0	0.000454545	0	0.00246305
	k__Bacteria;p__Firmicutes;c__Bacilli;o__Lactobacillales;f__Leuconostocaceae;g__Leuconostoc;s__	0	0	0	0	0	0	0	0.000102828	0.000140944	0	9.11e-05	0.00134771	0	0.017094	0	0	0	0.0204082	0	0.00167504	0	0	0	0	0	0	0	0	0	0	0	0	0	0	0	0	0	0	0	0	0	0	0	0	0	0	0	0
	k__Bacteria;p__Firmicutes;c__Bacilli;o__Lactobacillales;f__Streptococcaceae;g__Lactococcus;s__	0	0	0	0	0	0	0	0	0	0	0	0	0	0	0	0	0	0	0	0.00335008	0.00847458	0.00869565	0.00125945	0	0	0	0	0	0	0	0	0	0	0	0	0	4.18e-05	0	0	0	0	0	0.00192123	0	0	0	0	0
	k__Bacteria;p__Firmicutes;c__Bacilli;o__Lactobacillales;f__Streptococcaceae;g__Streptococcus;s__	0	0	0	0	0	0	0	0	0	0	0	0	0	0	0	0	0.00358423	0	0	0	0	0	0	0	0	0	0	0	0	0	0	7.2e-06	0	0	0	0	0	0	0	0	0	0	0	0	0.00851064	0	0	0.020936
	k__Bacteria;p__Firmicutes;c__Bacilli;o__Lactobacillales;f__Streptococcaceae;g__Streptococcus;s__alactolyticus	0	0.000791766	0	0	0	0	0	0	0.000140944	0.000919963	0	0.00673854	0	0.017094	0.00603622	0	0.00358423	0	0.00860215	0	0	0.00434783	0.00503778	0.009375	0.000146263	0	0	0	0	0	0	0	0	0	1.14e-05	0	8.37e-05	0	0	0	0.00182815	0	0.000960615	0	0.00425532	0	0	0.00246305
	k__Bacteria;p__Firmicutes;c__Bacilli;o__Lactobacillales;f__Streptococcaceae;g__Streptococcus;s__sobrinus	0	0	0	0	0	0	3.13e-05	0	0	0	0	0	0	0	0	0	0	0	0	0	0	0	0	0.003125	0	0	0	0	0	0	0	0	0	0	0	0	0	0	0	0	0	0	0	0.000242601	0	0	0	0
	k__Bacteria;p__Firmicutes;c__Bacilli;o__Turicibacterales;f__Turicibacteraceae;g__Turicibacter;s__	1.09e-05	0	0	0	0	0	3.13e-05	0	0	0	0	0	0	0	0	0	0	0	0	0	0	0	0	0	0	2.66e-05	9.91e-06	0	0	2.1e-05	3.52e-05	0	0	0	2.29e-05	5.69e-06	0	0	0	0	0	0	0	0.000242601	0	0	0	0
	k__Bacteria;p__Firmicutes;c__Clostridia;o__Clostridiales;f__;g__;s__	0.00025031	0	0	3.03e-05	0.00254453	6.94e-05	0.0001875	0.000102828	0.000422833	0.00137995	0.000364531	0.00943396	0.00601685	0.034188	0.00201207	0.00666667	0	0.0204082	0.00215054	0	0.00282486	0.0130435	0.00125945	0.00625	0.000536298	5.33e-05	0.000109022	6.74e-05	3.78e-05	4.74e-05	7.04e-05	0.000100779	3.35e-05	9.02e-05	4.57e-05	0.00011955	4.18e-05	0	0	0	0	4.66e-05	0	0	0	0	0	0
	k__Bacteria;p__Firmicutes;c__Clostridia;o__Clostridiales;f__Clostridiaceae;g__;s__	0	0	0	0	0	0	0	0	0	0	0	0.00269542	0.00180505	0.017094	0	0	0	0	0	0	0	0	0	0	0	0	0	0	0	0	0	0	0	0	0	0	0	0.000286779	0	0	0	0	0	0	0	0.000909091	0	0
	k__Bacteria;p__Firmicutes;c__Clostridia;o__Clostridiales;f__Clostridiaceae;g__Clostridium;s__	1.09e-05	0.00158353	0	0	0	0	0	0	0	0.000459982	0	0.00539084	0	0	0	0	0	0	0.00215054	0.00167504	0	0	0.00125945	0	0	0	0	0	0	0	0	0	1.12e-05	0	1.14e-05	0	0	0	0	0	0	0	0	0.000485201	0	0	0.000278396	0
	k__Bacteria;p__Firmicutes;c__Clostridia;o__Clostridiales;f__Clostridiaceae;g__Proteiniclasticum;s__	0	0	0	0	0	0	0	0	0	0	0	0	0	0	0.00402414	0	0	0	0	0	0	0	0	0	0	0	0	0	0	0	0	0	0	0	0	0	0	0	0	0	0	0	0	0	0	0	0	0
	k__Bacteria;p__Firmicutes;c__Clostridia;o__Clostridiales;f__Dehalobacteriaceae;g__Dehalobacterium;s__	0	0	0.00232019	0	0	0	0	0	0	0	0	0	0.000601685	0	0	0	0	0	0	0	0	0	0	0	0	0	0	0	0	0	0	0	0	0	0	0	0	0	0	0	0	0	0	0	0	0	0	0
	k__Bacteria;p__Firmicutes;c__Clostridia;o__Clostridiales;f__Lachnospiraceae;g__;s__	2.18e-05	0	0	0	0.00254453	0	0	0.000102828	0	0.000459982	0	0	0.000601685	0.00854701	0	0.00166667	0	0.00680272	0	0	0.00564972	0	0	0.009375	0	2.66e-05	0	4.21e-05	7.56e-06	3.16e-05	1.76e-05	1.44e-05	1.12e-05	3.47e-05	0	5.69e-06	0	0	0	0	0.000609385	2.33e-05	0	0	0.00425532	0	0	0
	k__Bacteria;p__Firmicutes;c__Clostridia;o__Clostridiales;f__Lachnospiraceae;g__Coprococcus;s__	0	0	0	0	0	0	0	0	0.000563777	0	0	0	0	0	0	0	0.00358423	0	0	0	0	0	0	0	0	0	0	0	0	0	0	0	0	0	0	0	4.18e-05	0	0	0	0	0	0	0	0	0	0	0
	k__Bacteria;p__Firmicutes;c__Clostridia;o__Clostridiales;f__Lachnospiraceae;g__Dorea;s__	0	0	0	1.51e-05	0	0	0	0	0	0	0	0	0	0	0.00402414	0	0	0	0	0	0	0	0	0	0	0	0	0	0	0	0	0	0	0	0	0	0	0	0	0	0	0	0	0	0	0	0	0
	k__Bacteria;p__Firmicutes;c__Clostridia;o__Clostridiales;f__Lachnospiraceae;g__Lachnospira;s__	0	0	0	0	0	0	0	0	0	0	0	0	0	0	0	0	0	0	0	0	0	0	0	0	0	0	0	0	0	1.05e-05	0	0	0	0	0	0	0	0	0	0	0	0	0	0	0	0	0	0
	k__Bacteria;p__Firmicutes;c__Clostridia;o__Clostridiales;f__Lachnospiraceae;g__[Ruminococcus];s__gnavus	1.09e-05	0	0	0	0.00254453	0	0	0	0	0	0	0	0	0.00854701	0	0.00333333	0	0	0	0	0	0	0	0	0	0	0	0	0	0	0	0	0	0	0	0	0	0	0	0	0	0	0	0	0	0	0	0
	k__Bacteria;p__Firmicutes;c__Clostridia;o__Clostridiales;f__Peptostreptococcaceae;g__Clostridium;s__maritimum	5.44e-05	0	0	0	0	0	3.13e-05	0	0	0	0	0.00134771	0	0	0	0	0	0	0	0	0	0	0	0	4.88e-05	0	2.97e-05	0	7.56e-06	1.05e-05	1.76e-05	7.2e-06	0	6.94e-06	1.14e-05	2.28e-05	0	0	0	0	0	0	0	0	0	0	0	0
	k__Bacteria;p__Firmicutes;c__Clostridia;o__Clostridiales;f__Peptostreptococcaceae;g__Peptostreptococcus;s__anaerobius	0	0	0	0	0	0	0	0	0	0	0	0.00134771	0	0	0	0.00666667	0	0	0	0	0.00282486	0	0.00125945	0.00625	0	0	9.91e-06	0	0	0	0	0	0	0	0	0	0	0	0	0	0	0	0	0	0	0	0	0
	k__Bacteria;p__Firmicutes;c__Clostridia;o__Clostridiales;f__Ruminococcaceae;g__;s__	4.35e-05	0	0.00928074	6.05e-05	0.00254453	1.54e-05	9.38e-05	0.000102828	0.000422833	0	0	0.00269542	0.000601685	0	0	0	0	0	0	0	0	0	0	0	9.75e-05	0	0	2.53e-05	0	5.26e-06	0	2.16e-05	0	2.78e-05	0	1.71e-05	0	0	0	0	0.000609385	1.17e-05	0	0	0	0	0	0
	k__Bacteria;p__Firmicutes;c__Clostridia;o__Clostridiales;f__Ruminococcaceae;g__Oscillospira;s__	9.79e-05	0	0.00232019	7.57e-05	0	6.17e-05	9.38e-05	0.000308483	0	0	9.11e-05	0.00269542	0	0.00854701	0.00201207	0.00333333	0.0107527	0.00680272	0	0	0	0	0	0	0.000146263	6.66e-05	2.97e-05	8.43e-05	0	2.63e-05	1.76e-05	4.32e-05	3.35e-05	4.86e-05	2.29e-05	3.98e-05	0	0	0	0	0	4.66e-05	0	0.000242601	0	0	0	0
	k__Bacteria;p__Firmicutes;c__Clostridia;o__Clostridiales;f__Ruminococcaceae;g__Ruminococcus;s__	0	0	0	0	0	0	0	0	0	0	0	0	0	0.00854701	0	0	0	0	0.00430107	0	0	0.00869565	0	0	0	1.33e-05	0	1.69e-05	0	5.26e-06	0	0	0	0	0	5.69e-06	0	0	0	0	0	0	0	0	0	0	0	0
	k__Bacteria;p__Firmicutes;c__Clostridia;o__Clostridiales;f__Veillonellaceae;g__Megamonas;s__	0	0	0	3.03e-05	0	0	0	0	0	0	0	0	0	0	0	0	0	0	0	0	0	0	0	0	0	0	0	0	0	0	0	0	0	0	0	0	0	0	0	0	0	0	0	0	0	0	0	0
	k__Bacteria;p__Firmicutes;c__Clostridia;o__Clostridiales;f__Veillonellaceae;g__Veillonella;s__dispar	0	0	0	0	0	0	0	0	0	0	0	0	0	0	0	0	0	0	0	0	0	0	0	0	0	0	0	0	0	0	0	0	0	0	0	0	0	0	0	0	0	0	0	0	0	0	0	0.00615763
	k__Bacteria;p__Firmicutes;c__Clostridia;o__Clostridiales;f__[Tissierellaceae];g__;s__	0	0	0	0	0	0	0	0	0	0	0	0.00134771	0	0	0	0	0.00358423	0	0	0	0	0	0	0	0	0	0	0	0	0	0	0	0	0	0	0	0	0	0	0	0	1.17e-05	0	0	0	0.000909091	0	0
	k__Bacteria;p__Firmicutes;c__Clostridia;o__Clostridiales;f__[Tissierellaceae];g__Finegoldia;s__	0	0	0	0	0	0	0	0	0	0	0	0	0	0	0	0	0	0	0	0	0	0	0	0	0	0	0	0	0	0	0	0	0	0	0	0	0	0	0	0	0	0	0	0	0.00851064	0	0	0
	k__Bacteria;p__Firmicutes;c__Clostridia;o__Clostridiales;f__[Tissierellaceae];g__Peptoniphilus;s__	0	0	0	0	0	0	0	0	0	0	0	0	0	0	0.00201207	0	0	0	0	0	0	0	0.00125945	0.003125	4.88e-05	0	0	0	0	0	0	0	0	0	0	0	0	0	0	0	0	0	0	0	0	0	0	0
	k__Bacteria;p__Firmicutes;c__Clostridia;o__Clostridiales;f__[Tissierellaceae];g__Sporanaerobacter;s__	0	0	0	0	0	0	0	0	0	0	0	0	0	0	0	0.00333333	0	0	0	0	0	0	0	0	0	0	0	0	0	0	0	0	0	0	0	0	0	0	0	0	0	0	0	0	0	0	0	0
	k__Bacteria;p__Firmicutes;c__Clostridia;o__Clostridiales;f__[Tissierellaceae];g__Tepidimicrobium;s__	0	0	0	0	0	7.71e-06	9.38e-05	0.000308483	0.000563777	0.00137995	0.000182266	0.00134771	0.00120337	0.034188	0.0100604	0.00166667	0.0143369	0.0136054	0.00645161	0.00502513	0.00564972	0	0.0100756	0.025	0	0	9.91e-06	0	0	0	0	0	1.12e-05	1.39e-05	2.29e-05	0	0.000125502	0.000286779	0	0	0.000609385	0	0.00288184	0.000485201	0	0	0	0
	k__Bacteria;p__Firmicutes;c__Erysipelotrichi;o__Erysipelotrichales;f__Erysipelotrichaceae;g__;s__	0	0	0	0	0	0	0	0	0	0	0	0	0	0	0	0	0	0	0	0	0	0	0	0.009375	0	0	0	0	0	0	0	0	0	0	0	0	0	0	0	0	0	0	0	0	0	0	0	0
	k__Bacteria;p__Firmicutes;c__Erysipelotrichi;o__Erysipelotrichales;f__Erysipelotrichaceae;g__Allobaculum;s__	0	0	0	0	0	0	0	0	0	0	0	0	0	0	0	0	0	0	0.00430107	0	0	0	0	0	0	0	0	0	7.56e-06	5.26e-06	0	0	0	0	0	0	0	0	0	0	0	0	0	0	0	0	0	0.00123153
	k__Bacteria;p__Fusobacteria;c__Fusobacteriia;o__Fusobacteriales;f__Fusobacteriaceae;g__Cetobacterium;s__	0	0	0	0	0	0	0	0	0	0	0	0	0	0	0	0	0.00716846	0	0	0	0	0	0	0.003125	0	0	0	0	0	0	0	0	0	0	0	0	0	0	0	0	0	0	0	0	0	0	0	0
	k__Bacteria;p__Fusobacteria;c__Fusobacteriia;o__Fusobacteriales;f__Fusobacteriaceae;g__Cetobacterium;s__somerae	0.866062	0.670625	0.473318	0.665022	0.412214	0.812051	0.0330312	0.579949	0.0917548	0.635695	0.714481	0.505391	0.000601685	0	0.00201207	0.00166667	0	0	0.00215054	0.291457	0	0	0.00125945	0	0.883282	0.935527	0.936926	0.93959	0.821717	0.913065	0.851572	0.913129	0.96014	0.898405	0.936438	0.898161	0.700385	0.761973	0.738302	0.5	0.552102	0.713858	0.505283	0.667637	0.140426	0.599545	0.657572	0.541872
	k__Bacteria;p__Fusobacteria;c__Fusobacteriia;o__Fusobacteriales;f__Fusobacteriaceae;g__Fusobacterium;s__	0	0.000791766	0	0	0	0	0	0	0	0	0	0	0	0.017094	0.0160966	0.00833333	0.0143369	0	0	0	0.00847458	0	0.011335	0.03125	0	0	0	0	0	0	0	0	0	0	0	0	8.37e-05	0	0	0	0	0	0	0.000242601	0	0	0	0.00123153
	k__Bacteria;p__Fusobacteria;c__Fusobacteriia;o__Fusobacteriales;f__Fusobacteriaceae;g__Psychrilyobacter;s__	0	0	0	0	0	0	0	0	0	0	0	0	0	0	0.00201207	0	0	0	0	0	0	0	0	0.00625	0	0	0	0	0	0	0	0	0	0	0	0	0	0	0	0	0	0	0	0	0	0	0	0
	k__Bacteria;p__GN02;c__BD1-5;o__;f__;g__;s__	0	0	0	0	0	0	0	0	0	0	0	0	0	0.017094	0.00603622	0.025	0.00716846	0.00680272	0	0.00502513	0.0169492	0.00434783	0.0239295	0.025	0	0	0	0	0	0	0	0	0	0	0	0	0	0	0	0	0	0	0	0	0	0	0	0
	k__Bacteria;p__Planctomycetes;c__OM190;o__agg27;f__;g__;s__	0	0	0	0	0	0	0	0.000205656	0	0	9.11e-05	0	0	0	0	0	0	0	0	0	0	0	0.00251889	0	0	0	0	0	0	0	0	0	0	0	0	0	0	0	0	0	0	0	0	0	0	0	0	0
	k__Bacteria;p__Planctomycetes;c__Phycisphaerae;o__Phycisphaerales;f__;g__;s__	0	0	0	0	0	0	0	0	0	0	0	0	0	0	0	0.00833333	0	0	0	0	0	0	0	0	0	0	0	0	0	0	0	0	0	0	0	0	0	0	0	0	0	0	0	0	0	0	0	0
	k__Bacteria;p__Planctomycetes;c__Planctomycetia;o__Gemmatales;f__Gemmataceae;g__;s__	0	0	0	0	0	0	0	0	0	0	0	0	0	0	0	0	0	0	0	0	0	0	0	0	0	0	9.91e-06	0	0	0	1.76e-05	0	0	0	2.29e-05	0	8.37e-05	0	0	0	0	0	0.000960615	0	0	0	0	0
	k__Bacteria;p__Planctomycetes;c__Planctomycetia;o__Gemmatales;f__Gemmataceae;g__Gemmata;s__	0	0	0	1.51e-05	0	0	0	0	0.000140944	0	0	0	0	0	0	0.005	0	0	0	0	0	0	0.00251889	0	0	0	2.97e-05	5.06e-05	0	1.05e-05	0.000158314	0	0	0	0	5.69e-06	0.000669344	0	0	0	0	0	0.000960615	0	0	0	0	0
	k__Bacteria;p__Planctomycetes;c__Planctomycetia;o__Gemmatales;f__Isosphaeraceae;g__;s__	0	0	0	0	0	0	0	0	0.000140944	0	0	0	0	0	0	0.00166667	0	0	0	0	0	0	0	0	0	0	2.97e-05	4.21e-05	0	1.05e-05	8.8e-05	0	0	0	0	0	0.000334672	0	0	0	0	0	0	0	0	0	0	0
	k__Bacteria;p__Planctomycetes;c__Planctomycetia;o__Gemmatales;f__Isosphaeraceae;g__Isosphaera;s__	0	0	0	0	0	0	0	0	0	0	0	0	0	0	0	0	0	0	0	0	0	0	0	0	0	0	0	0	0	0	0	0	0	0	2.29e-05	0	8.37e-05	0	0	0	0	0	0	0	0	0	0	0
	k__Bacteria;p__Planctomycetes;c__Planctomycetia;o__Pirellulales;f__Pirellulaceae;g__;s__	0	0	0	0	0.00254453	0	0	0	0.000422833	0	0	0	0	0	0	0.005	0	0	0	0	0	0	0.00125945	0.0125	0	0	4.96e-05	0.000362395	5.29e-05	0.000110504	0.00135447	0	0	1.39e-05	0.000114279	0	0	0	0	0	0	0	0	0	0	0	0	0
	k__Bacteria;p__Planctomycetes;c__Planctomycetia;o__Pirellulales;f__Pirellulaceae;g__Pirellula;s__	0	0	0	0	0	0	0	0	0	0	0	0	0	0	0	0	0	0	0	0	0	0	0	0	0	0	0	8.43e-06	0	0	3.52e-05	0	0	0	0	5.69e-06	0	0	0	0	0	0	0	0	0	0	0	0
	k__Bacteria;p__Planctomycetes;c__Planctomycetia;o__Planctomycetales;f__Planctomycetaceae;g__Planctomyces;s__	0	0	0	0	0	0	0	0.000411311	0	0	0	0	0.000601685	0	0	0	0	0	0	0	0	0	0	0	0	0	5.95e-05	2.53e-05	0	1.05e-05	0.000158314	0	0	0	0	0	0.000167336	0	0	0	0	0	0	0	0	0	0	0
	k__Bacteria;p__Proteobacteria;c__;o__;f__;g__;s__	0	0	0	0	0	0	0	0.000102828	0	0	0	0	0	0	0	0	0	0	0.00430107	0.00167504	0	0	0	0	0	0	9.91e-06	2.53e-05	0	0	0.000140724	0	0	0	1.14e-05	0	0	0	0	0	0	0	0	0	0	0	0	0
	k__Bacteria;p__Proteobacteria;c__Alphaproteobacteria;o__;f__;g__;s__	0	0	0	0	0	0	0	0	0	0	0	0	0	0	0	0.00166667	0	0	0.00215054	0	0	0	0	0	0	0	0	0	0	0	0	0	0	0	0	0	0	0	0	0	0	0	0	0	0	0	0	0
	k__Bacteria;p__Proteobacteria;c__Alphaproteobacteria;o__Caulobacterales;f__Caulobacteraceae;g__;s__	0	0	0	0	0	0	0	0	0	0	0	0	0	0	0	0	0	0	0.00430107	0	0	0	0	0	0	0	0	0	0	0	0	0	0	0	0	0	4.18e-05	0	0	0	0	0	0	0	0	0	0	0
	k__Bacteria;p__Proteobacteria;c__Alphaproteobacteria;o__Caulobacterales;f__Caulobacteraceae;g__Mycoplana;s__	0	0	0	0	0	0	0	0	0	0	0	0	0	0	0	0	0	0	0	0	0	0	0.00377834	0	0	0	0	0	0	0	0	0	0	0	0	0	0	0.000286779	0	0	0	0	0	0	0	0	0	0
	k__Bacteria;p__Proteobacteria;c__Alphaproteobacteria;o__Rhizobiales;f__;g__;s__	0	0.000791766	0	0	0.00254453	0	9.38e-05	0.000102828	0	0	0	0	0	0.00854701	0	0.00166667	0	0	0.0107527	0	0	0	0.00503778	0.003125	0.000438789	0	0.000327066	0.000505668	8.32e-05	5.79e-05	0.0022164	2.16e-05	0	0.000111071	0.000137135	3.42e-05	0.00242637	0	0	0	0.00182815	0	0.000960615	0	0	0.00136364	0	0
	k__Bacteria;p__Proteobacteria;c__Alphaproteobacteria;o__Rhizobiales;f__Bradyrhizobiaceae;g__;s__	0.00114272	0.125099	0.264501	0.000741503	0.330789	0.000933152	0.00453125	0.016144	0.0184637	0.0565777	0.00956894	0.132075	0.117329	0.290598	0.181087	0.0816667	0.358423	0.530612	0.277419	0.135678	0.310734	0.395652	0.166247	0.221875	0.00867827	0.00101239	0.000218044	6.74e-05	0.000158817	0.000131552	0.0014776	0.000244749	0.000905655	0.000194374	0.000697103	0.000210635	0.00815763	0.0349871	0.0710572	0	0.0621572	0.000874126	0.105668	0.0288695	0.421277	0.0677273	0.028118	0.17734
	k__Bacteria;p__Proteobacteria;c__Alphaproteobacteria;o__Rhizobiales;f__Bradyrhizobiaceae;g__Bosea;s__genosp.	0	0	0	1.51e-05	0	0	0	0	0	0	0	0	0	0	0	0	0	0	0	0	0.00564972	0	0	0	0	0	0	8.43e-06	0	0	0	0	0	6.94e-06	0	0	0	0.000286779	0	0	0	0	0	0	0	0	0	0
	k__Bacteria;p__Proteobacteria;c__Alphaproteobacteria;o__Rhizobiales;f__Hyphomicrobiaceae;g__;s__	0	0	0	0	0	0	0	0	0	0	0	0	0	0	0	0	0	0	0	0	0	0	0.00125945	0	0	0	0	1.69e-05	0	0	1.76e-05	0	0	0	0	0	0	0	0	0	0	0	0	0	0	0	0	0
	k__Bacteria;p__Proteobacteria;c__Alphaproteobacteria;o__Rhizobiales;f__Hyphomicrobiaceae;g__Hyphomicrobium;s__	0	0.00158353	0	6.05e-05	0	0	0.000125	0.000102828	0.00169133	0	0	0.00134771	0	0	0	0.00333333	0	0	0.00645161	0.00335008	0	0	0	0	0	0	0	8.43e-06	0	0	0	0	0	0	0	0	0	0	0	0	0	0	0	0	0	0	0	0
	k__Bacteria;p__Proteobacteria;c__Alphaproteobacteria;o__Rhizobiales;f__Methylocystaceae;g__;s__	0	0	0	0	0	0	0	0	0	0	0	0	0	0	0	0	0	0	0	0	0	0	0	0	0	0	2.97e-05	5.06e-05	0	0	0	0	0	0	0	0	0	0	0	0	0	0	0	0	0	0	0	0
	k__Bacteria;p__Proteobacteria;c__Alphaproteobacteria;o__Rhizobiales;f__Phyllobacteriaceae;g__;s__	0	0	0	0	0	0	0	0	0	0	0	0	0	0	0	0	0	0	0	0	0	0	0	0	0	0	0	8.43e-06	0	0	0	0	0	0	0	0	4.18e-05	0	0	0	0	0	0	0	0	0	0	0
	k__Bacteria;p__Proteobacteria;c__Alphaproteobacteria;o__Rhizobiales;f__Phyllobacteriaceae;g__Mesorhizobium;s__	0	0	0	0	0	0	0	0	0	0	0	0	0	0	0	0	0	0	0	0.00167504	0	0	0	0	0	1.33e-05	1.98e-05	1.69e-05	0	0	5.28e-05	0	0	0	1.14e-05	0	4.18e-05	0	0	0	0	0	0	0	0	0	0	0
	k__Bacteria;p__Proteobacteria;c__Alphaproteobacteria;o__Rhizobiales;f__Rhizobiaceae;g__;s__	0	0	0	0	0	0	0	0	0	0	0	0	0	0	0	0	0	0	0	0	0	0	0	0	0	0	0	8.43e-06	0	5.26e-06	5.28e-05	0	1.12e-05	0	0	0	0	0	0	0	0	0	0	0	0	0	0	0
	k__Bacteria;p__Proteobacteria;c__Alphaproteobacteria;o__Rhizobiales;f__Rhizobiaceae;g__Agrobacterium;s__	0	0	0	0	0	0	0	0	0	0	0	0	0	0	0	0	0	0	0	0	0	0	0	0	0	0	9.91e-06	0	0	1.05e-05	0.000175905	0	0	0	1.14e-05	5.69e-06	0	0	0	0	0	0	0	0	0	0	0	0
	k__Bacteria;p__Proteobacteria;c__Alphaproteobacteria;o__Rhizobiales;f__Xanthobacteraceae;g__;s__	0	0	0	0	0	0	0	0	0	0	0	0	0	0	0	0.00166667	0	0	0	0	0	0	0	0	4.88e-05	0	0.000128844	2.53e-05	0	0	0.000228676	0	0	1.39e-05	2.29e-05	0	0.000251004	0.000286779	0	0	0	0	0	0	0	0	0	0
	k__Bacteria;p__Proteobacteria;c__Alphaproteobacteria;o__Rhodobacterales;f__Rhodobacteraceae;g__;s__	0	0.00158353	0	0	0	0	0	0	0.000704722	0.000459982	0	0	0	0	0	0.00166667	0	0	0.00215054	0	0	0	0.00251889	0	9.75e-05	0	0.000138755	0.000244406	1.51e-05	3.16e-05	0.00160073	0	0	2.78e-05	0.000114279	2.28e-05	0.00142236	0	0	0	0.000609385	0	0	0	0	0	0.000835189	0
	k__Bacteria;p__Proteobacteria;c__Alphaproteobacteria;o__Rhodobacterales;f__Rhodobacteraceae;g__Rhodobacter;s__	3.26e-05	0	0	0	0.00508906	7.71e-06	0.00065625	0.000102828	0.00267794	0.000459982	0.000273398	0.00269542	0	0	0	0.00833333	0	0	0.00215054	0	0	0	0.00503778	0	0.000780069	0.000106567	0.000644221	0.00122203	0.000408386	0.000236794	0.00591039	1.44e-05	3.35e-05	0.000326271	0.000925661	0.000244792	0.0114207	0	0	0	0.00121877	1.17e-05	0.00768492	0.000970403	0	0.00409091	0.000835189	0
	k__Bacteria;p__Proteobacteria;c__Alphaproteobacteria;o__Rhodospirillales;f__;g__;s__	0	0	0	0	0	0	0	0	0	0	0	0	0	0	0	0	0	0	0	0	0	0	0	0	0	0	0	0	0	5.26e-06	3.52e-05	0	0	0	6.86e-05	0	0	0	0	0	0	0	0	0	0	0	0	0
	k__Bacteria;p__Proteobacteria;c__Alphaproteobacteria;o__Rhodospirillales;f__Acetobacteraceae;g__;s__	0	0	0	0	0	0	0	0.000205656	0	0	0	0	0	0	0	0	0	0	0	0	0	0	0	0	0	0	0	1.69e-05	7.56e-06	5.26e-06	1.76e-05	0	0	0	0	5.69e-06	4.18e-05	0	0	0	0	0	0	0	0	0	0	0
	k__Bacteria;p__Proteobacteria;c__Alphaproteobacteria;o__Rhodospirillales;f__Rhodospirillaceae;g__;s__	2.18e-05	0	0	1.51e-05	0	0	6.25e-05	0.000822622	0	0	9.11e-05	0	0	0	0	0.00166667	0	0	0.00860215	0	0	0	0.00125945	0	0.000146263	0	4.96e-05	1.69e-05	4.54e-05	2.63e-05	8.8e-05	7.2e-06	0	0	1.14e-05	0	0.000543842	0	0	0	0	0	0.000960615	0	0	0	0	0
	k__Bacteria;p__Proteobacteria;c__Alphaproteobacteria;o__Rickettsiales;f__;g__;s__	0	0	0	1.51e-05	0	0	3.13e-05	0	0	0	0	0	0	0	0	0	0	0	0.00215054	0	0	0	0	0	0	0	0	0	0	0	3.52e-05	0	0	0	0	0	0.00041834	0	0	0	0.000609385	0	0.00192123	0	0	0	0	0
	k__Bacteria;p__Proteobacteria;c__Alphaproteobacteria;o__Rickettsiales;f__Anaplasmataceae;g__Neorickettsia;s__	0	0	0	0	0	0	0.00015625	0	0	0	0	0.00269542	0	0	0	0	0	0	0	0	0	0	0	0	0	0	0	0	0	0	0	0	0	0	0	0	0	0	0	0	0	0	0	0	0	0	0	0
	k__Bacteria;p__Proteobacteria;c__Alphaproteobacteria;o__Rickettsiales;f__mitochondria;g__Zea;s__luxurians	0	0	0	0	0.00508906	0	0	0	0.000281889	0	0.000364531	0.00134771	0	0	0.0120724	0.00833333	0.0430108	0	0	0.00670017	0.00847458	0	0.0314861	0.015625	0	0	0	0	0	0	0	0	0	0	2.29e-05	0	4.18e-05	0	0	0	0.007922	0	0	0	0	0	0	0.00123153
	k__Bacteria;p__Proteobacteria;c__Alphaproteobacteria;o__Sphingomonadales;f__;g__;s__	0	0	0	0	0	0	0	0	0	0	0	0	0	0.00854701	0.00603622	0.0133333	0	0	0	0.00167504	0.0338983	0	0.011335	0.0125	0	0	0	0	0	0	0	0	0	0	0	0	0	0	0	0	0	0	0	0	0	0	0	0
	k__Bacteria;p__Proteobacteria;c__Alphaproteobacteria;o__Sphingomonadales;f__Erythrobacteraceae;g__;s__	0	0	0	0	0	0	0	0	0	0	0	0	0	0	0.00402414	0.00166667	0	0	0	0	0.00282486	0	0.00503778	0	0	0	0	0	0	0	0	0	0	0	0	0	0	0	0	0	0	0	0	0	0	0	0	0
	k__Bacteria;p__Proteobacteria;c__Alphaproteobacteria;o__Sphingomonadales;f__Sphingomonadaceae;g__Novosphingobium;s__	0	0	0	0	0	0	0	0	0	0	0	0	0	0	0	0.005	0.00358423	0	0	0	0.00564972	0	0	0.003125	0	0	0	0	0	0	0	0	0	0	0	0	0	0	0	0	0	0	0	0	0	0	0	0
	k__Bacteria;p__Proteobacteria;c__Alphaproteobacteria;o__Sphingomonadales;f__Sphingomonadaceae;g__Sphingomonas;s__wittichii	0	0	0	0	0	0	0	0	0	0	0	0	0	0	0	0	0	0	0	0.00335008	0.00282486	0	0	0.00625	0	0	0	0	0	0	0	0	0	0	0	0	0	0	0	0	0	0	0	0	0	0	0	0
	k__Bacteria;p__Proteobacteria;c__Alphaproteobacteria;o__Sphingomonadales;f__Sphingomonadaceae;g__Sphingopyxis;s__alaskensis	0	0	0	0	0	0	0	0	0	0.000919963	0	0	0	0	0.0181087	0.00833333	0.0250896	0	0	0	0.0225989	0	0.0188917	0.0125	0	0	0	0	0	0	0	0	0	0	0	0	8.37e-05	0	0	0	0	0	0	0	0	0	0	0
	k__Bacteria;p__Proteobacteria;c__Betaproteobacteria;o__;f__;g__;s__	0	0	0	0	0	0	0	0	0	0	0	0	0	0	0.00201207	0.0166667	0	0	0	0	0	0	0.0163728	0	0	0	3.96e-05	0.000101134	0	1.58e-05	0.000193495	0	0	6.94e-06	2.29e-05	0	0.00167336	0	0	0	0	0	0	0	0	0	0	0
	k__Bacteria;p__Proteobacteria;c__Betaproteobacteria;o__Burkholderiales;f__Alcaligenaceae;g__Achromobacter;s__	0	0	0	0	0	0	0	0	0	0	9.11e-05	0.00134771	0	0	0	0	0	0	0	0.00335008	0	0	0	0	0	0	0	0	0	0	0	0	0	0	0	0	0	0	0	0	0	0	0	0	0	0	0	0
	k__Bacteria;p__Proteobacteria;c__Betaproteobacteria;o__Burkholderiales;f__Alcaligenaceae;g__Sutterella;s__	1.09e-05	0	0	4.54e-05	0	0	0	0	0	0	0	0	0	0	0	0	0	0	0.00430107	0	0	0.0130435	0	0	0	5.33e-05	9.91e-06	1.69e-05	0	0	3.52e-05	7.2e-06	1.12e-05	0	0	5.69e-06	0	0	0	0	0	1.17e-05	0	0	0	0	0	0
	k__Bacteria;p__Proteobacteria;c__Betaproteobacteria;o__Burkholderiales;f__Burkholderiaceae;g__Pandoraea;s__	0	0	0	0	0	0	0	0	0	0	0	0.00269542	0	0	0	0	0	0	0	0	0	0	0	0	0	0	0	0	0	0	0	0	0	0	0	0	0	0	0	0	0	0	0	0	0	0	0	0
	k__Bacteria;p__Proteobacteria;c__Betaproteobacteria;o__Burkholderiales;f__Comamonadaceae;g__;s__	0	0	0.00232019	3.03e-05	0	0	0	0	0	0.000459982	0.000364531	0	0	0	0.00804829	0.0383333	0.0143369	0	0	0	0.00847458	0	0.0528967	0.003125	0	7.99e-05	2.97e-05	2.53e-05	9.08e-05	5.26e-05	3.52e-05	0	0	2.08e-05	0	5.12e-05	4.18e-05	0.000573559	0	0	0	1.17e-05	0.000960615	0	0	0	0	0
	k__Bacteria;p__Proteobacteria;c__Betaproteobacteria;o__Burkholderiales;f__Comamonadaceae;g__Leptothrix;s__	1.09e-05	0	0	0	0.00254453	0	3.13e-05	0	0.000140944	0.000919963	0.000182266	0	0	0	0.00402414	0.005	0	0	0	0.00167504	0	0	0.00125945	0	0.00199893	0.00129213	0.00103075	0.00251991	0.00359228	0.00224165	0.00286725	0.000431909	0.000190076	0.00134674	0.000422833	0.00165662	0.000794846	0	0	0	0.000609385	0.000221445	0	0	0	0	0	0
	k__Bacteria;p__Proteobacteria;c__Betaproteobacteria;o__Burkholderiales;f__Comamonadaceae;g__Rubrivivax;s__	0	0	0	0	0	0	0	0	0	0	0	0	0	0	0	0	0	0	0	0	0	0	0.00251889	0	0	0	0	0	0	0	0	0	0	0	0	0	0	0	0	0	0	0	0	0	0	0	0	0
	k__Bacteria;p__Proteobacteria;c__Betaproteobacteria;o__Burkholderiales;f__Comamonadaceae;g__Tepidimonas;s__	0	0	0	0	0	0	0	0	0	0	0	0	0	0	0	0	0	0	0	0	0	0	0	0	0	0	0	0	0	0	0	0	0	0	0	0	0	0	0	0	0	0	0	0	0	0	0	0.00369458
	k__Bacteria;p__Proteobacteria;c__Betaproteobacteria;o__Burkholderiales;f__Comamonadaceae;g__Variovorax;s__paradoxus	0	0	0	0	0	0	0	0.000102828	0	0	0	0.00134771	0	0	0.00201207	0.005	0.00358423	0	0	0	0	0.00869565	0.0151133	0	0	0	0	8.43e-06	7.56e-06	0	0	0	0	0	0	0	0	0	0	0	0	0	0	0	0	0	0	0
	k__Bacteria;p__Proteobacteria;c__Betaproteobacteria;o__Burkholderiales;f__Oxalobacteraceae;g__Ralstonia;s__	0	0	0	0	0	0	0	0	0	0	0	0	0	0	0	0	0	0	0	0	0	0	0	0	0	0	9.91e-06	0	0	5.26e-06	0	0	0	0	0	0	0	0	0	0	0	0	0	0	0	0	0	0
	k__Bacteria;p__Proteobacteria;c__Betaproteobacteria;o__Neisseriales;f__Neisseriaceae;g__;s__	0.000489737	0.000791766	0	4.54e-05	0	2.31e-05	0	0.000514139	0.000422833	0.000459982	0.00154926	0.00808625	0	0	0	0	0	0	0	0	0	0	0	0	0.000682561	0.00279739	0.00269582	0.00446673	0.0209335	0.0150969	0.00631497	0.00310255	0.00298531	0.00497043	0.00522256	0.0106342	0.00351406	0.00258101	0.0034662	0.166667	0.0219378	0.00496503	0.0067243	0.00242601	0.00425532	0.00181818	0.00668151	0.0578818
	k__Bacteria;p__Proteobacteria;c__Betaproteobacteria;o__Neisseriales;f__Neisseriaceae;g__Chitinibacter;s__tainanensis	0	0	0	0	0	0	0	0	0	0	0	0	0	0	0	0	0	0	0	0	0	0	0	0	9.75e-05	6.66e-05	9.91e-06	5.06e-05	1.51e-05	4.74e-05	8.8e-05	0	1.12e-05	5.55e-05	9.14e-05	3.98e-05	0.00083668	0.000286779	0.000866551	0	0	0	0	0	0	0	0	0
	k__Bacteria;p__Proteobacteria;c__Betaproteobacteria;o__Neisseriales;f__Neisseriaceae;g__Deefgea;s__	0	0.000791766	0	1.51e-05	0	7.71e-06	9.38e-05	0.000514139	0.000140944	0	0.000637929	0.00269542	0	0	0	0.00333333	0	0	0	0	0	0	0	0	0.0303252	0.00900493	0.0193266	0.0230247	0.0204798	0.0265945	0.0311703	0.00911329	0.00338782	0.053446	0.0307525	0.0217695	0.0795683	0.0014339	0.000866551	0.166667	0.00670323	0.0101632	0.102786	0.068656	0.00851064	0.0918182	0.0487194	0.00369458
	k__Bacteria;p__Proteobacteria;c__Betaproteobacteria;o__Neisseriales;f__Neisseriaceae;g__Neisseria;s__	0	0	0	0	0	0	0	0	0	0	0	0	0	0	0	0	0	0	0	0	0	0	0	0	0	0	0	0	0	0	0	0	0	0	0	0	0	0	0	0	0	0	0	0	0	0	0	0.00369458
	k__Bacteria;p__Proteobacteria;c__Betaproteobacteria;o__Rhodocyclales;f__Rhodocyclaceae;g__Methyloversatilis;s__	0	0	0	0	0	0	0	0	0	0	0	0.00134771	0	0	0	0.00833333	0	0	0	0	0	0	0.00125945	0	0	0	0	0	0	0	0	0	0	0	0	0	0	0	0	0	0	0	0	0	0	0	0	0
	k__Bacteria;p__Proteobacteria;c__Betaproteobacteria;o__Rhodocyclales;f__Rhodocyclaceae;g__Petrobacter;s__succinatimandens	0	0	0	0	0	0	0	0	0	0	0	0	0	0	0	0	0	0	0	0	0.00282486	0	0	0	0	0	0	0	0	0	0	0	0	0	0	0	0	0.000286779	0	0	0	0	0	0	0	0	0	0
	k__Bacteria;p__Proteobacteria;c__Deltaproteobacteria;o__Bdellovibrionales;f__Bdellovibrionaceae;g__Bdellovibrio;s__	0	0	0	0	0	0	0	0	0	0	0	0	0	0	0	0	0	0	0	0	0	0	0	0	0	0	0	0	0	0	3.52e-05	0	0	0	0	0	0	0	0	0	0	0	0	0	0	0	0	0
	k__Bacteria;p__Proteobacteria;c__Deltaproteobacteria;o__Desulfovibrionales;f__Desulfovibrionaceae;g__;s__	0	0	0	0	0	0	0	0	0.000281889	0.000459982	0	0	0	0	0	0	0	0	0	0	0	0	0	0	4.88e-05	0	9.91e-06	0	0	0	0	0	0	1.39e-05	0	0	0	0	0	0	0	0	0	0	0	0	0	0
	k__Bacteria;p__Proteobacteria;c__Deltaproteobacteria;o__Myxococcales;f__;g__;s__	0	0	0	0	0	0	0	0	0	0	0	0	0	0	0	0.00666667	0	0	0	0	0	0	0	0	0	0	0	0	0	0	0	0	0	0	0	0	0	0	0	0	0	0	0	0	0	0	0	0
	k__Bacteria;p__Proteobacteria;c__Deltaproteobacteria;o__Syntrophobacterales;f__Syntrophobacteraceae;g__;s__	1.09e-05	0	0	0	0	7.71e-06	0	0	0	0	0	0	0	0	0	0	0.00358423	0	0	0	0	0	0	0	4.88e-05	0	4.96e-05	5.06e-05	0	5.26e-06	8.8e-05	0	0	6.94e-06	1.14e-05	0	0.00020917	0	0	0	0	0	0	0	0	0	0	0
	k__Bacteria;p__Proteobacteria;c__Epsilonproteobacteria;o__Campylobacterales;f__Helicobacteraceae;g__Flexispira;s__	0	0	0	0	0	0	0	0	0	0	0	0	0	0	0	0	0	0.00680272	0	0	0	0	0	0	4.88e-05	0	0	0	0	0	7.04e-05	0	0	0	1.14e-05	0	0	0	0	0	0	0	0	0	0	0	0	0
	k__Bacteria;p__Proteobacteria;c__Epsilonproteobacteria;o__Campylobacterales;f__Helicobacteraceae;g__Helicobacter;s__	0	0	0	1.51e-05	0	0	3.13e-05	0	0	0	0	0	0	0	0.00804829	0	0	0	0	0	0	0	0	0	0	2.66e-05	0	0	0	0	0	0	0	0	0	0	0	0	0	0	0	0	0	0	0	0	0	0
	k__Bacteria;p__Proteobacteria;c__Epsilonproteobacteria;o__Campylobacterales;f__Helicobacteraceae;g__Helicobacter;s__apodemus	3.26e-05	0	0	0	0	0	0	0.000102828	0	0.000459982	0	0.00134771	0	0	0	0	0.0107527	0.0136054	0	0	0	0	0	0	4.88e-05	6.66e-05	0	8.43e-06	1.51e-05	1.58e-05	0	0	2.24e-05	0	5.71e-05	0	0	0	0	0	0	0	0	0	0	0	0	0
	k__Bacteria;p__Proteobacteria;c__Gammaproteobacteria;o__Aeromonadales;f__Aeromonadaceae;g__;s__	0.0804693	0.110055	0.0533643	0.270074	0.0610687	0.112796	0.840875	0.0431877	0.162368	0.0906164	0.104438	0.171159	0	0	0.00402414	0.00333333	0	0	0.00215054	0.0435511	0	0	0	0	0.0147726	0.0303184	0.0194555	0.015642	0.0565236	0.0216955	0.04278	0.0428886	0.0222389	0.0238178	0.0110851	0.0365822	0.0611195	0.0840264	0.042461	0	0.0639854	0.037331	0.0758886	0.100679	0.00851064	0.0713636	0.0915924	0.0110837
	k__Bacteria;p__Proteobacteria;c__Gammaproteobacteria;o__Alteromonadales;f__Alteromonadaceae;g__HB2-32-21;s__	0	0	0	0	0	0	0	0	0	0.000919963	0	0	0	0	0	0.00166667	0	0	0	0	0	0	0	0	0	0	0	0	0	0	0	0	0	0	0	0	0	0	0	0	0	0	0	0	0	0	0	0
	k__Bacteria;p__Proteobacteria;c__Gammaproteobacteria;o__Alteromonadales;f__Moritellaceae;g__Moritella;s__	0	0	0	0	0	0	0	0	0	0	9.11e-05	0	0	0	0	0.00666667	0	0	0	0	0	0	0	0.003125	0	0	0	0	0	0	0	0	0	0	1.14e-05	0	0	0	0	0	0.00121877	0	0	0	0	0	0	0
	k__Bacteria;p__Proteobacteria;c__Gammaproteobacteria;o__Alteromonadales;f__Psychromonadaceae;g__Psychromonas;s__	0	0	0	0	0	0	0	0	0	0	0	0.00404313	0	0	0	0	0	0	0	0	0	0	0	0	0	0	0	0	0	0	0	0	0	0	0	0	0	0	0	0	0	0	0	0	0	0	0	0
	k__Bacteria;p__Proteobacteria;c__Gammaproteobacteria;o__Alteromonadales;f__Shewanellaceae;g__Shewanella;s__	0.0106654	0.00316706	0	0.00331406	0	0.00026992	6.25e-05	0.0037018	0.000281889	0.0188592	0.0134877	0	0	0	0.00402414	0.005	0.0143369	0	0	0.0452261	0.00847458	0.026087	0.0125945	0.01875	0.025791	0.0136406	0.0127358	0.00643041	0.0528405	0.00974011	0.0237119	0.0241653	0.00555692	0.0093022	0.00630821	0.0225892	0.054426	0.0306854	0.0207972	0.166667	0.0213285	0.0543473	0.0701249	0.0594372	0.00425532	0.0654545	0.0409243	0
	k__Bacteria;p__Proteobacteria;c__Gammaproteobacteria;o__Alteromonadales;f__Shewanellaceae;g__Shewanella;s__amazonensis	0.000740047	0.010293	0.00232019	0.00514512	0.00254453	0.0132107	0.06725	0.103342	0.00225511	0.0110396	0.0661624	0.00539084	0	0	0.00201207	0.00333333	0	0	0.466667	0.279732	0.0225989	0	0	0	0.000877578	0.00106567	0.000525288	0.000320256	0.00484012	0.000952436	0.00429207	0.00177803	0.000313066	0.000666426	0.000971373	0.00147445	0.000878514	0	0	0	0	0.00118881	0	0	0	0	0	0
	k__Bacteria;p__Proteobacteria;c__Gammaproteobacteria;o__Chromatiales;f__Ectothiorhodospiraceae;g__;s__	0	0	0	0	0	0	0	0.000102828	0	0	0	0	0	0	0	0.0166667	0	0	0	0	0	0	0.0642317	0	0	0	0	0	0	0	0	0	0	0	0	0	0	0	0	0	0	0	0	0	0	0	0	0
	k__Bacteria;p__Proteobacteria;c__Gammaproteobacteria;o__Enterobacteriales;f__Enterobacteriaceae;g__;s__	0	0.0023753	0.00464037	0.000105929	0	0	9.38e-05	0.000514139	0	0	0	0	0	0	0	0.0116667	0	0	0.00215054	0	0	0.0478261	0.00125945	0.00625	4.88e-05	0	8.92e-05	5.9e-05	0.000136129	3.68e-05	0.000105543	5.76e-05	2.24e-05	3.47e-05	0.000125707	3.98e-05	0	0	0	0	0	0	0	0.000242601	0	0	0	0
	k__Bacteria;p__Proteobacteria;c__Gammaproteobacteria;o__Enterobacteriales;f__Enterobacteriaceae;g__Plesiomonas;s__shigelloides	0	0	0	1.51e-05	0	0	0	0	0.000845666	0	0	0	0	0	0	0	0	0	0	0	0	0	0	0	0.000633806	0.00073265	0.000961376	0.0011209	0.00288139	0.00231531	0.00357086	0.00206597	0.00218028	0.00165218	0.00341695	0.001594	0.0337182	0.000860338	0.000866551	0	0.00304692	0.00162005	0.00960615	0.00849102	0	0.0122727	0.0200445	0
	k__Bacteria;p__Proteobacteria;c__Gammaproteobacteria;o__Enterobacteriales;f__Enterobacteriaceae;g__Proteus;s__	0	0	0	0	0.00508906	0	0.00046875	0.000308483	0	0	0	0	0	0	0	0	0	0	0	0	0	0.0173913	0	0	0	0	0	0	0	0	0	0	0	0	0	0	0	0	0	0	0	0	0	0	0	0	0	0
	k__Bacteria;p__Proteobacteria;c__Gammaproteobacteria;o__HOC36;f__;g__;s__	0	0	0	0	0	0	0	0	0	0	0	0	0	0	0	0	0	0	0	0	0.00282486	0	0.00125945	0	0	0	0	0	0	0	0	0	0	0	0	0	0	0	0	0	0	0	0	0	0	0	0	0
	k__Bacteria;p__Proteobacteria;c__Gammaproteobacteria;o__Legionellales;f__;g__;s__	0	0	0	0	0	0	0	0	0	0	0	0	0	0	0	0	0	0	0	0	0	0	0	0	9.75e-05	0	0	0	0.000105878	0	0	0	1.12e-05	0	0	1.14e-05	0.000878514	0	0.000866551	0	0	0	0.00288184	0	0	0.00136364	0	0
	k__Bacteria;p__Proteobacteria;c__Gammaproteobacteria;o__Legionellales;f__Coxiellaceae;g__;s__	0	0	0	0	0	0	0	0	0	0	0	0	0	0	0	0	0	0	0	0	0	0	0	0	0	0	0	8.43e-06	0	0	1.76e-05	0	0	0	0	0	8.37e-05	0	0	0	0	0	0	0	0	0	0	0
	k__Bacteria;p__Proteobacteria;c__Gammaproteobacteria;o__Legionellales;f__Coxiellaceae;g__Aquicella;s__	0	0	0	0	0	0	0	0	0	0	0	0	0	0	0	0	0.00358423	0	0.00215054	0	0	0	0	0	0	0	0	0	0	0	0	0	0	0	0	0	0	0	0	0	0	0	0	0	0	0	0	0
	k__Bacteria;p__Proteobacteria;c__Gammaproteobacteria;o__Legionellales;f__Coxiellaceae;g__Rickettsiella;s__	4.35e-05	0.000791766	0	0	0.00254453	7.71e-06	0	0.000205656	0.000422833	0.000919963	9.11e-05	0.00673854	0	0	0.00603622	0	0	0	0.00430107	0.00167504	0.00282486	0	0.00755667	0.0125	0	2.66e-05	0	0	0	5.26e-06	0	0	1.12e-05	2.78e-05	2.29e-05	0	0	0.000286779	0	0	0.00304692	0	0	0	0	0	0	0.00369458
	k__Bacteria;p__Proteobacteria;c__Gammaproteobacteria;o__Legionellales;f__Legionellaceae;g__;s__	0	0	0	0	0	0	0	0	0.000422833	0	0	0	0	0	0	0	0	0	0	0	0	0	0	0	0	0	0	0	0	0	0	0	0	0	0	0	0	0	0	0	0	0	0	0	0	0	0	0
	k__Bacteria;p__Proteobacteria;c__Gammaproteobacteria;o__Legionellales;f__Legionellaceae;g__Legionella;s__jeonii	0	0	0	0	0	0	0	0	0	0	0	0	0	0	0	0	0	0	0	0	0	0	0	0	0	0	0	1.69e-05	0	0	1.76e-05	0	0	0	0	0	0.000502008	0	0	0	0	0	0	0	0	0	0.000278396	0
	k__Bacteria;p__Proteobacteria;c__Gammaproteobacteria;o__Oceanospirillales;f__Halomonadaceae;g__Halomonas;s__	0	0	0	0	0	0	0	0	0	0	0	0	0	0	0.00201207	0	0	0.00680272	0	0	0.00282486	0	0	0	0	1.33e-05	0	0	0	0	0	0	0	6.94e-06	0	0	0	0	0	0	0	0	0	0	0	0	0	0
	k__Bacteria;p__Proteobacteria;c__Gammaproteobacteria;o__Pasteurellales;f__Pasteurellaceae;g__Haemophilus;s__parainfluenzae	0	0	0	0	0	0	0	0	0	0	9.11e-05	0	0	0	0	0	0.00358423	0	0	0	0	0	0	0	0	0	0	0	0	0	3.52e-05	0	0	0	1.14e-05	0	0	0.000286779	0	0	0	0	0	0	0	0	0	0.0110837
	k__Bacteria;p__Proteobacteria;c__Gammaproteobacteria;o__Pseudomonadales;f__Moraxellaceae;g__;s__	0	0	0	0	0	0	0	0	0	0	0	0	0	0	0.00402414	0.005	0	0	0	0.00335008	0.00564972	0	0.00503778	0	0	0	0	0	0	0	0	0	0	0	0	0	0	0	0	0	0	0	0	0	0	0	0	0
	k__Bacteria;p__Proteobacteria;c__Gammaproteobacteria;o__Pseudomonadales;f__Moraxellaceae;g__Acinetobacter;s__	1.09e-05	0	0	0	0	0	0.0028125	0.000514139	0	0	0.000273398	0	0	0	0	0	0	0	0	0	0	0.00434783	0	0	0	2.66e-05	8.92e-05	3.37e-05	0.000181505	8.95e-05	0.000140724	0	0	0	0.000171419	3.98e-05	0	0	0	0	0	0	0	0	0	0.00181818	0	0
	k__Bacteria;p__Proteobacteria;c__Gammaproteobacteria;o__Pseudomonadales;f__Pseudomonadaceae;g__Pseudomonas;s__	0	0.000791766	0	1.51e-05	0	0	0	0	0	0	0	0	0	0	0	0	0	0	0	0	0	0	0	0	0	0	9.91e-06	2.53e-05	0.000166379	0.000131552	5.28e-05	0	0	3.47e-05	2.29e-05	3.42e-05	0	0	0	0	0	0	0	0	0	0	0	0
	k__Bacteria;p__Proteobacteria;c__Gammaproteobacteria;o__Pseudomonadales;f__Pseudomonadaceae;g__Pseudomonas;s__alcaligenes	0	0.000791766	0	1.51e-05	0	0	0	0	0.000281889	0	0.00510344	0	0	0	0	0	0	0	0	0	0.00282486	0	0	0	0	0	0	0	0	1.05e-05	0	0	0	6.94e-06	0	5.69e-06	0	0	0	0	0	0	0	0	0	0	0	0
	k__Bacteria;p__Proteobacteria;c__Gammaproteobacteria;o__Vibrionales;f__Pseudoalteromonadaceae;g__Pseudoalteromonas;s__	0	0.0023753	0	0	0.00254453	0	3.13e-05	0.000205656	0.000704722	0.000919963	0	0.00539084	0.000601685	0.025641	0.00603622	0.00333333	0.00358423	0	0.00215054	0	0.00282486	0	0.00503778	0.003125	0	0	0	0	0	0	0	0	0	0	1.14e-05	0	0	0	0	0	0	0	0	0	0.00425532	0.000454545	0	0.00123153
	k__Bacteria;p__Proteobacteria;c__Gammaproteobacteria;o__Vibrionales;f__Pseudoalteromonadaceae;g__Vibrio;s__cholerae	0.0390157	0.00712589	0.0301624	0.053479	0.0178117	0.0598991	0.0432813	0.199794	0.0792107	0.138914	0.0726328	0	0	0	0	0	0	0	0	0	0	0	0	0	9.75e-05	0.00014653	1.98e-05	3.37e-05	0.000143691	0.0001	0.000439761	0.000338329	1.12e-05	6.25e-05	0	0.00062052	0.00493641	0.0186407	0.0268631	0	0.152346	0.0258275	0.012488	0.0160116	0	0.00863636	0.0473274	0.020936
	k__Bacteria;p__Proteobacteria;c__Gammaproteobacteria;o__Vibrionales;f__Vibrionaceae;g__;s__	0	0	0	0	0	7.71e-06	0	0	0.000563777	0	9.11e-05	0.00134771	0.000601685	0	0.0160966	0.01	0.0143369	0	0	0.00335008	0.00847458	0.0217391	0.0100756	0.0125	0	0	0	0	0	0	0	0	0	0	0	0	4.18e-05	0	0	0	0.00121877	0	0	0	0.012766	0	0.000278396	0
	k__Bacteria;p__Proteobacteria;c__Gammaproteobacteria;o__Vibrionales;f__Vibrionaceae;g__Photobacterium;s__	0	0.00158353	0.00232019	0	0	0	3.13e-05	0	0.000140944	0.000919963	0.000182266	0.00673854	0.00300842	0.00854701	0.00804829	0.0133333	0.046595	0	0.00215054	0.00837521	0.0282486	0.0130435	0.0125945	0.028125	0	0	0	0	0	0	0	0	0	0	0	0	0	0	0	0	0.00121877	0	0	0	0	0	0	0
	k__Bacteria;p__Proteobacteria;c__Gammaproteobacteria;o__Vibrionales;f__Vibrionaceae;g__Photobacterium;s__damselae	0	0	0.00232019	0	0	0	0	0	0	0	0	0	0	0	0	0.005	0	0	0	0	0	0	0	0	0	0	0	0	0	0	0	0	0	0	0	0	0	0	0	0	0	0	0	0	0	0	0	0
	k__Bacteria;p__Proteobacteria;c__Gammaproteobacteria;o__Xanthomonadales;f__Sinobacteraceae;g__;s__	0	0	0	0	0	0	0	0	0.000281889	0.00183993	0	0	0.000601685	0	0.0342052	0.188333	0.0394265	0	0	0.0234506	0.00564972	0.00434783	0.115869	0.01875	0	0	0	0	0	0	0	0	0	0	1.14e-05	0	0	0.000286779	0	0	0	0	0	0	0	0.00136364	0	0
	k__Bacteria;p__Proteobacteria;c__Gammaproteobacteria;o__Xanthomonadales;f__Sinobacteraceae;g__Nevskia;s__ramosa	0	0	0	0	0	0	0	0	0	0	0	0	0	0	0.0160966	0.141667	0.0501792	0.0136054	0.00215054	0.00167504	0	0	0.0415617	0.021875	0	0	0	0	0	0	0	0	0	0	0	0	0	0	0	0	0	0	0	0	0	0	0	0
	k__Bacteria;p__Proteobacteria;c__Gammaproteobacteria;o__Xanthomonadales;f__Xanthomonadaceae;g__;s__	0	0	0	0	0	0	0	0.000205656	0	0	0	0	0	0	0	0	0	0	0	0	0	0	0	0	0	0	0	0	0	0	0	0	0	0	0	0	0	0	0	0	0	0	0	0	0	0	0	0
	k__Bacteria;p__Proteobacteria;c__Gammaproteobacteria;o__Xanthomonadales;f__Xanthomonadaceae;g__Ignatzschineria;s__	0	0	0	0	0	0	0	0	0	0	0	0	0	0	0	0.00166667	0	0	0	0	0	0	0.00251889	0	0	0	0	0	0	0	0	0	0	0	0	0	0	0	0	0	0	0	0	0	0	0	0	0
	k__Bacteria;p__Proteobacteria;c__Gammaproteobacteria;o__Xanthomonadales;f__Xanthomonadaceae;g__Luteimonas;s__	0	0	0	0	0	0	0	0	0	0	0	0.00134771	0	0.025641	0.00201207	0.0316667	0.0143369	0	0	0.0167504	0.0367232	0.00434783	0.0440806	0.01875	0	0	0	0	0	0	0	0	0	0	0	0	0	0	0	0	0	0	0	0	0	0	0	0
	k__Bacteria;p__Proteobacteria;c__Gammaproteobacteria;o__Xanthomonadales;f__Xanthomonadaceae;g__Pseudoxanthomonas;s__taiwanensis	0	0	0	0	0	0	0	0	0	0	0	0	0	0	0	0	0	0	0	0	0	0	0	0	0	0	0	0	0	0	0	0	0	0	0	0	0	0.00114712	0	0	0	0	0	0	0	0	0	0
	k__Bacteria;p__Proteobacteria;c__Gammaproteobacteria;o__Xanthomonadales;f__Xanthomonadaceae;g__Stenotrophomonas;s__	0	0	0	0	0	0	0	0	0	0	9.11e-05	0	0	0	0	0.00166667	0	0	0	0	0	0	0	0	0	4e-05	0	0	0	0	1.76e-05	0	0	0	0	0	0.000292838	0	0	0	0.00182815	0	0.000960615	0	0	0.00272727	0.000556793	0.00123153
	k__Bacteria;p__TM7;c__TM7-1;o__;f__;g__;s__	0	0	0	0	0	0	0	0	0	0	0	0	0	0	0	0	0	0	0	0	0	0	0	0	0	0	0	8.43e-06	0	0	0.000140724	0	0	0	0	0	0	0	0	0	0	0	0	0	0	0	0	0
	k__Bacteria;p__TM7;c__TM7-3;o__CW040;f__F16;g__;s__	1.09e-05	0	0	0	0	7.71e-06	0	0	0	0	0	0	0	0	0	0	0	0	0	0	0	0	0	0	0	0	0	0	0	0	0	0	0	6.94e-06	0	5.69e-06	0	0	0	0	0	0	0	0	0	0	0	0
	k__Bacteria;p__Tenericutes;c__Mollicutes;o__Anaeroplasmatales;f__Anaeroplasmataceae;g__Anaeroplasma;s__	0	0.000791766	0	0	0	0	0	0	0	0	0	0	0.00120337	0	0	0	0	0.00680272	0	0	0	0	0	0	0	0.000133209	0	0	0	2.1e-05	0	0	0	1.39e-05	0	0	0	0	0	0	0	0	0	0	0	0	0	0
	k__Bacteria;p__Tenericutes;c__Mollicutes;o__Mycoplasmatales;f__Mycoplasmataceae;g__;s__	0	0	0	0	0.0152672	0	0	0.0391774	0.617618	0	0	0.00134771	0.827918	0	0.412475	0.0116667	0	0.0340136	0	0	0	0	0	0	0.0233533	1.33e-05	0.000346888	1.69e-05	2.27e-05	0.000678808	0.000105543	7.2e-06	1.12e-05	1.39e-05	0	5.69e-06	0.00384873	0.0106108	0.0667244	0	0	0.000198135	0	0	0.234043	0.0222727	0	0
	k__Bacteria;p__Thermotogae;c__Thermotogae;o__Thermotogales;f__Thermotogaceae;g__Thermosipho;s__	0	0	0	0	0	0	0	0.000205656	0	0	0	0	0	0	0	0	0	0	0	0	0	0	0	0	0	0	0	0	0	0	0	0	0	0	0	0	0	0	0	0	0	0	0	0	0	0	0	0
	k__Bacteria;p__Verrucomicrobia;c__Verrucomicrobiae;o__Verrucomicrobiales;f__Verrucomicrobiaceae;g__Akkermansia;s__muciniphila	0	0	0	0	0	0	0	0	0	0	0	0	0	0	0	0	0	0	0	0	0	0	0	0	0	2.66e-05	9.91e-06	1.69e-05	1.51e-05	5.26e-06	0	2.16e-05	0	0	1.14e-05	1.14e-05	0.00543842	0.000286779	0	0	0	0.00405594	0.00192123	0.00218341	0	0.00181818	0.00556793	0
	k__Bacteria;p__Verrucomicrobia;c__Verrucomicrobiae;o__Verrucomicrobiales;f__Verrucomicrobiaceae;g__Luteolibacter;s__	0	0	0	0	0	7.71e-06	0	0	0.000281889	0	9.11e-05	0	0	0	0	0.00166667	0	0	0.00430107	0.00502513	0	0	0.00377834	0	0	0	9.91e-06	0.000202267	7.56e-06	2.63e-05	0.000175905	0	0	2.78e-05	0	1.71e-05	0.000376506	0	0	0	0	0	0	0	0	0	0	0
	k__Bacteria;p__Verrucomicrobia;c__[Pedosphaerae];o__[Pedosphaerales];f__R4-41B;g__;s__	0	0	0	0	0	0	0	0	0	0	0	0	0	0	0	0	0	0	0	0	0	0	0.00125945	0	0	0	0	0	1.51e-05	0	0	0	0	0	0	0	0	0	0	0	0	0	0	0	0	0	0	0
	k__Bacteria;p__Verrucomicrobia;c__[Spartobacteria];o__[Chthoniobacterales];f__[Chthoniobacteraceae];g__;s__	0	0	0	0	0	0	0	0	0	0	0	0	0	0	0	0.00666667	0	0	0	0	0	0	0	0	0	0	0	0	0	0	0	0	0	0	0	0	0	0	0	0	0	0	0	0	0	0	0	0
	k__Bacteria;p__WPS-2;c__;o__;f__;g__;s__	0	0	0	3.03e-05	0	0	0	0	0.000140944	0	0	0	0	0.017094	0	0	0	0	0	0	0	0	0	0.003125	0	0	0	0	0	0	0	0	0	0	0	0	0	0	0	0	0	0	0	0	0	0	0	0
